# Supplementary material for: Integrating QTL mapping and transcriptomics to decipher the genetic architecture of sterol metabolism in Brassica napus L
Source: Hortic Res. 2024 Jul 24;11(9):uhae196. doi: 10.1093/hr/uhae196 (PMC11384122; doi:10.1093/hr/uhae196)
Supplement: Web_Material_uhae196 [file web_material_uhae196.zip]

Archive with 2 entries (2 files):
- Supplementary figures.docx
- supplementary tables.xlsx
