# Supplementary material for: Integrating QTL mapping and transcriptomics to decipher the genetic architecture of sterol metabolism in Brassica napus L
Source: Hortic Res. 2024 Jul 24;11(9):uhae196. doi: 10.1093/hr/uhae196 (PMC11384122; doi:10.1093/hr/uhae196)
Supplement: Web_Material_uhae196 [file web_material_uhae196.zip › supplementary tables.xlsx]

## Sheet: S1
Table S1. Detailed information of 21 individual sterols and TS in three years.
Code	Name	Content Range /(μg*g-1）
TS17	Total Sterol in 2017	2.402~4.013
TS18	Total Sterol in 2018	2.365~4.787
TS19	Total Sterol in 2019	2.594~3.743
ST1	Lanosterol	0.007~0.018
ST2	Stigmasterol	0.001~0.024
ST3	Cholesterol	0.001~0.006
ST4	Zymostenol	0.003~0.005
ST5	Fucosterol	0.000~0.017
ST6	β-Sitosterol	0.704~2.177
ST7	δ7-Avenasterol	0.003~0.031
ST8	Brassicasterol	0.159~0.458
ST9	Desmosterol	0.009~0.024
ST10	24-Methylenecholesterol	0.008~0.074
ST11	δ5-Avenasterol	0.021~0.258
ST12	Campesterol	0.408~1.234
ST13	Cycloartenol	0.013~0.055
ST14	Squalene	0.005~0.052
ST15	24-Methylenecycloartenol	0.000~0.089
ST16	Cycloeucalenol	0.000~0.025
ST17	β-Amyrin	0.000~0.006
ST18	Campestanol	0.001~0.005
ST19	Stigmastanol	0.000~0.024
ST20	Episterol	0.003~0.005
ST21	Ergosterol	0.000~0.010

## Sheet: S2
Table S2. The correlation coefficients between SOC and the 21 related components in 2019.
Data1	Data2	rho	pvalue	relation
Squalene	Squalene	1	0	positive
Zymostenol	Zymostenol	1	0	positive
Cholesterol	Cholesterol	1	0	positive
Desmosterol	Desmosterol	1	0	positive
Brassicasterol	Brassicasterol	1	0	positive
Zymosterol	Zymosterol	1	0	positive
Ergosterol	Ergosterol	1	0	positive
24-Methylenecholesterol	24-Methylenecholesterol	1	0	positive
Campesterol	Campesterol	1	0	positive
Campestanol	Campestanol	1	0	positive
Episterol	Episterol	1	0	positive
Stigmasterol	Stigmasterol	1	0	positive
Fucosterol	Fucosterol	1	0	positive
β-sitosterol	β-sitosterol	1	0	positive
δ7-avenasterol	δ7-avenasterol	1	0	positive
lanosterol	lanosterol	1	0	positive
Fucostanol	Fucostanol	1	0	positive
δ5-Avenasterol	δ5-Avenasterol	1	0	positive
β-Amyrin	β-Amyrin	1	0	positive
Cycloartanol	Cycloartanol	1	0	positive
Cycloeucalenol	Cycloeucalenol	1	0	positive
Cycloartenol	Cycloartenol	1	0	positive
24-Methylenecycloartanol	24-Methylenecycloartanol	1	0	positive
Total Sterol	Total Sterol	1	0	positive
Total Oil	Total Oil	1	0	positive
15DL	15DL	1	0	positive
Desmosterol	Brassicasterol	0.98471	0	positive
Brassicasterol	Desmosterol	0.98471	0	positive
Zymostenol	Cholesterol	0.934302	1.96189e-114	positive
Cholesterol	Zymostenol	0.934302	1.96189e-114	positive
24-Methylenecholesterol	δ5-Avenasterol	0.877763	0	positive
δ5-Avenasterol	24-Methylenecholesterol	0.877763	0	positive
β-sitosterol	δ7-avenasterol	0.877559	0	positive
δ7-avenasterol	β-sitosterol	0.877559	0	positive
Cycloeucalenol	24-Methylenecycloartanol	0.713007	0	positive
24-Methylenecycloartanol	Cycloeucalenol	0.713007	0	positive
Fucosterol	δ7-avenasterol	0.686288	1.43848e-36	positive
δ7-avenasterol	Fucosterol	0.686288	1.43848e-36	positive
Cycloeucalenol	Cycloartenol	0.658031	9.02533e-33	positive
Cycloartenol	Cycloeucalenol	0.658031	9.02533e-33	positive
24-Methylenecholesterol	Stigmasterol	0.655392	0	positive
Stigmasterol	24-Methylenecholesterol	0.655392	0	positive
Cholesterol	Campesterol	0.647186	2.0253e-31	positive
Campesterol	Cholesterol	0.647186	2.0253e-31	positive
24-Methylenecholesterol	Campesterol	0.63213	0	positive
Campesterol	24-Methylenecholesterol	0.63213	0	positive
Cycloartenol	24-Methylenecycloartanol	0.616417	7.1916e-28	positive
24-Methylenecycloartanol	Cycloartenol	0.616417	7.1916e-28	positive
Zymostenol	Campesterol	0.615736	8.53222e-28	positive
Campesterol	Zymostenol	0.615736	8.53222e-28	positive
Stigmasterol	δ5-Avenasterol	0.607088	0	positive
δ5-Avenasterol	Stigmasterol	0.607088	0	positive
Campestanol	Fucostanol	0.601708	2.62917e-26	positive
Fucostanol	Campestanol	0.601708	2.62917e-26	positive
Squalene	24-Methylenecycloartanol	0.594582	0	positive
24-Methylenecycloartanol	Squalene	0.594582	0	positive
Cycloeucalenol	Total Oil	0.594022	1.60267e-25	positive
Total Oil	Cycloeucalenol	0.594022	1.60267e-25	positive
Campesterol	Stigmasterol	0.584382	0	positive
Stigmasterol	Campesterol	0.584382	0	positive
Cholesterol	Stigmasterol	0.56707	6.28809e-23	positive
Stigmasterol	Cholesterol	0.56707	6.28809e-23	positive
Zymostenol	Stigmasterol	0.564339	1.11736e-22	positive
Stigmasterol	Zymostenol	0.564339	1.11736e-22	positive
Fucosterol	β-sitosterol	0.561616	1.97203e-22	positive
β-sitosterol	Fucosterol	0.561616	1.97203e-22	positive
Campesterol	β-sitosterol	0.560087	0	positive
β-sitosterol	Campesterol	0.560087	0	positive
Campesterol	δ5-Avenasterol	0.542978	0	positive
δ5-Avenasterol	Campesterol	0.542978	0	positive
Squalene	Cycloartenol	0.495599	4.35599e-17	positive
Cycloartenol	Squalene	0.495599	4.35599e-17	positive
Squalene	Cycloeucalenol	0.490471	0	positive
Cycloeucalenol	Squalene	0.490471	0	positive
Total Oil	15DL	0.488936	1.3082e-16	positive
15DL	Total Oil	0.488936	1.3082e-16	positive
β-sitosterol	δ5-Avenasterol	0.478641	0	positive
δ5-Avenasterol	β-sitosterol	0.478641	0	positive
24-Methylenecycloartanol	Total Oil	0.477361	8.35762e-16	positive
Total Oil	24-Methylenecycloartanol	0.477361	8.35762e-16	positive
Cholesterol	24-Methylenecholesterol	0.469512	2.82615e-15	positive
24-Methylenecholesterol	Cholesterol	0.469512	2.82615e-15	positive
Campesterol	δ7-avenasterol	0.460521	0	positive
δ7-avenasterol	Campesterol	0.460521	0	positive
lanosterol	Cycloartenol	0.45203	3.81944e-14	positive
Cycloartenol	lanosterol	0.45203	3.81944e-14	positive
Brassicasterol	Campesterol	0.450818	0	positive
Campesterol	Brassicasterol	0.450818	0	positive
Zymostenol	24-Methylenecholesterol	0.449459	5.53241e-14	positive
24-Methylenecholesterol	Zymostenol	0.449459	5.53241e-14	positive
Desmosterol	Campesterol	0.445725	0	positive
Campesterol	Desmosterol	0.445725	0	positive
Cycloeucalenol	15DL	0.444044	1.78777e-14	positive
15DL	Cycloeucalenol	0.444044	1.78777e-14	positive
Brassicasterol	24-Methylenecholesterol	0.44323	3.15075e-14	positive
24-Methylenecholesterol	Brassicasterol	0.44323	3.15075e-14	positive
Stigmasterol	lanosterol	0.442534	1.47796e-13	positive
lanosterol	Stigmasterol	0.442534	1.47796e-13	positive
β-sitosterol	24-Methylenecycloartanol	-0.439727	1.19994e-13	negtive
24-Methylenecycloartanol	β-sitosterol	-0.439727	1.19994e-13	negtive
Desmosterol	24-Methylenecholesterol	0.438334	1.7293e-13	positive
24-Methylenecholesterol	Desmosterol	0.438334	1.7293e-13	positive
Cholesterol	δ5-Avenasterol	0.433622	5.06802e-13	positive
δ5-Avenasterol	Cholesterol	0.433622	5.06802e-13	positive
Zymostenol	δ5-Avenasterol	0.426361	1.34722e-12	positive
δ5-Avenasterol	Zymostenol	0.426361	1.34722e-12	positive
Cycloartenol	Total Oil	0.417002	4.5914e-12	positive
Total Oil	Cycloartenol	0.417002	4.5914e-12	positive
Desmosterol	Ergosterol	0.38992	1.29678e-10	positive
Ergosterol	Desmosterol	0.38992	1.29678e-10	positive
Campesterol	Fucosterol	0.384527	2.43467e-10	positive
Fucosterol	Campesterol	0.384527	2.43467e-10	positive
δ7-avenasterol	24-Methylenecycloartanol	-0.378575	6.56238e-10	negtive
24-Methylenecycloartanol	δ7-avenasterol	-0.378575	6.56238e-10	negtive
β-sitosterol	Cycloeucalenol	-0.37666	8.10615e-10	negtive
Cycloeucalenol	β-sitosterol	-0.37666	8.10615e-10	negtive
Campesterol	lanosterol	0.373628	8.39971e-10	positive
lanosterol	Campesterol	0.373628	8.39971e-10	positive
lanosterol	δ5-Avenasterol	0.372517	9.50497e-10	positive
δ5-Avenasterol	lanosterol	0.372517	9.50497e-10	positive
Brassicasterol	Ergosterol	0.370811	1.14832e-09	positive
Ergosterol	Brassicasterol	0.370811	1.14832e-09	positive
Brassicasterol	δ5-Avenasterol	0.367864	2.09891e-09	positive
δ5-Avenasterol	Brassicasterol	0.367864	2.09891e-09	positive
Cholesterol	lanosterol	0.367808	1.59732e-09	positive
lanosterol	Cholesterol	0.367808	1.59732e-09	positive
Squalene	Total Oil	0.367684	1.61915e-09	positive
Total Oil	Squalene	0.367684	1.61915e-09	positive
Desmosterol	δ5-Avenasterol	0.365383	2.73029e-09	positive
δ5-Avenasterol	Desmosterol	0.365383	2.73029e-09	positive
Zymostenol	lanosterol	0.342866	2.17853e-08	positive
lanosterol	Zymostenol	0.342866	2.17853e-08	positive
Campesterol	Total Sterol	0.340721	2.69909e-08	positive
Total Sterol	Campesterol	0.340721	2.69909e-08	positive
β-sitosterol	lanosterol	0.332076	6.2974e-08	positive
lanosterol	β-sitosterol	0.332076	6.2974e-08	positive
Ergosterol	Episterol	0.32768	9.59389e-08	positive
Episterol	Ergosterol	0.32768	9.59389e-08	positive
Fucostanol	Total Oil	-0.324063	1.34969e-07	negtive
Total Oil	Fucostanol	-0.324063	1.34969e-07	negtive
β-sitosterol	Total Oil	-0.316498	2.71714e-07	negtive
Total Oil	β-sitosterol	-0.316498	2.71714e-07	negtive
δ7-avenasterol	δ5-Avenasterol	0.314445	3.78524e-07	positive
δ5-Avenasterol	δ7-avenasterol	0.314445	3.78524e-07	positive
24-Methylenecholesterol	β-sitosterol	0.314243	3.85338e-07	positive
β-sitosterol	24-Methylenecholesterol	0.314243	3.85338e-07	positive
24-Methylenecholesterol	lanosterol	0.311349	4.32751e-07	positive
lanosterol	24-Methylenecholesterol	0.311349	4.32751e-07	positive
Squalene	β-sitosterol	-0.307011	7.24913e-07	negtive
β-sitosterol	Squalene	-0.307011	7.24913e-07	negtive
Desmosterol	β-sitosterol	0.299239	1.4043e-06	positive
β-sitosterol	Desmosterol	0.299239	1.4043e-06	positive
Cholesterol	Total Sterol	0.298637	1.31524e-06	positive
Total Sterol	Cholesterol	0.298637	1.31524e-06	positive
Brassicasterol	β-sitosterol	0.297649	1.604e-06	positive
β-sitosterol	Brassicasterol	0.297649	1.604e-06	positive
Cholesterol	β-sitosterol	0.295291	1.74713e-06	positive
β-sitosterol	Cholesterol	0.295291	1.74713e-06	positive
δ7-avenasterol	lanosterol	0.294715	1.83402e-06	positive
lanosterol	δ7-avenasterol	0.294715	1.83402e-06	positive
Zymostenol	β-sitosterol	0.291432	2.41349e-06	positive
β-sitosterol	Zymostenol	0.291432	2.41349e-06	positive
β-sitosterol	Fucostanol	0.290303	2.65029e-06	positive
Fucostanol	β-sitosterol	0.290303	2.65029e-06	positive
Stigmasterol	Cycloartenol	0.285346	3.97894e-06	positive
Cycloartenol	Stigmasterol	0.285346	3.97894e-06	positive
Episterol	Fucostanol	0.279113	6.56e-06	positive
Fucostanol	Episterol	0.279113	6.56e-06	positive
24-Methylenecholesterol	Total Sterol	0.278997	6.62056e-06	positive
Total Sterol	24-Methylenecholesterol	0.278997	6.62056e-06	positive
24-Methylenecycloartanol	15DL	0.278834	7.30881e-06	positive
15DL	24-Methylenecycloartanol	0.278834	7.30881e-06	positive
Desmosterol	Total Sterol	0.278433	6.92291e-06	positive
Total Sterol	Desmosterol	0.278433	6.92291e-06	positive
Desmosterol	Stigmasterol	0.276386	8.83523e-06	positive
Stigmasterol	Desmosterol	0.276386	8.83523e-06	positive
Cycloartenol	15DL	0.275099	8.99555e-06	positive
15DL	Cycloartenol	0.275099	8.99555e-06	positive
Brassicasterol	Stigmasterol	0.27489	9.91186e-06	positive
Stigmasterol	Brassicasterol	0.27489	9.91186e-06	positive
Campestanol	Episterol	0.271861	1.15625e-05	positive
Episterol	Campestanol	0.271861	1.15625e-05	positive
Fucostanol	δ5-Avenasterol	0.27133	1.20444e-05	positive
δ5-Avenasterol	Fucostanol	0.27133	1.20444e-05	positive
Zymostenol	Total Sterol	0.26981	1.35331e-05	positive
Total Sterol	Zymostenol	0.26981	1.35331e-05	positive
δ7-avenasterol	Cycloeucalenol	-0.269291	1.51578e-05	negtive
Cycloeucalenol	δ7-avenasterol	-0.269291	1.51578e-05	negtive
Brassicasterol	Total Sterol	0.26142	2.5423e-05	positive
Total Sterol	Brassicasterol	0.26142	2.5423e-05	positive
Desmosterol	Episterol	0.258887	3.06276e-05	positive
Episterol	Desmosterol	0.258887	3.06276e-05	positive
Fucostanol	Cycloeucalenol	-0.258711	3.10251e-05	negtive
Cycloeucalenol	Fucostanol	-0.258711	3.10251e-05	negtive
Ergosterol	Total Sterol	0.255678	3.86712e-05	positive
Total Sterol	Ergosterol	0.255678	3.86712e-05	positive
Brassicasterol	Episterol	0.253844	4.41258e-05	positive
Episterol	Brassicasterol	0.253844	4.41258e-05	positive
Ergosterol	Stigmasterol	0.249538	5.99114e-05	positive
Stigmasterol	Ergosterol	0.249538	5.99114e-05	positive
Cholesterol	Desmosterol	0.24872	6.34567e-05	positive
Desmosterol	Cholesterol	0.24872	6.34567e-05	positive
Cholesterol	Brassicasterol	0.246504	7.40783e-05	positive
Brassicasterol	Cholesterol	0.246504	7.40783e-05	positive
Fucostanol	24-Methylenecycloartanol	-0.24572	7.8219e-05	negtive
24-Methylenecycloartanol	Fucostanol	-0.24572	7.8219e-05	negtive
Ergosterol	24-Methylenecholesterol	0.242623	9.68125e-05	positive
24-Methylenecholesterol	Ergosterol	0.242623	9.68125e-05	positive
Squalene	15DL	0.24184	0.00010692	positive
15DL	Squalene	0.24184	0.00010692	positive
δ5-Avenasterol	Total Sterol	0.237217	0.000139535	positive
Total Sterol	δ5-Avenasterol	0.237217	0.000139535	positive
Fucosterol	lanosterol	0.233254	0.00018145	positive
lanosterol	Fucosterol	0.233254	0.00018145	positive
Zymostenol	Brassicasterol	0.231358	0.000205435	positive
Brassicasterol	Zymostenol	0.231358	0.000205435	positive
Zymostenol	Desmosterol	0.227763	0.000259213	positive
Desmosterol	Zymostenol	0.227763	0.000259213	positive
Squalene	δ7-avenasterol	-0.223235	0.000356858	negtive
δ7-avenasterol	Squalene	-0.223235	0.000356858	negtive
Squalene	24-Methylenecholesterol	-0.221042	0.000408815	negtive
24-Methylenecholesterol	Squalene	-0.221042	0.000408815	negtive
Stigmasterol	24-Methylenecycloartanol	0.220775	0.000415593	positive
24-Methylenecycloartanol	Stigmasterol	0.220775	0.000415593	positive
Fucosterol	δ5-Avenasterol	0.220747	0.000403849	positive
δ5-Avenasterol	Fucosterol	0.220747	0.000403849	positive
Brassicasterol	δ7-avenasterol	0.220103	0.000433136	positive
δ7-avenasterol	Brassicasterol	0.220103	0.000433136	positive
Campestanol	Stigmasterol	0.220025	0.00043521	positive
Stigmasterol	Campestanol	0.220025	0.00043521	positive
Cholesterol	Cycloartenol	0.217777	0.000485237	positive
Cycloartenol	Cholesterol	0.217777	0.000485237	positive
Cholesterol	δ7-avenasterol	0.214247	0.00060167	positive
δ7-avenasterol	Cholesterol	0.214247	0.00060167	positive
β-sitosterol	15DL	-0.21349	0.000646407	negtive
15DL	β-sitosterol	-0.21349	0.000646407	negtive
Desmosterol	δ7-avenasterol	0.211194	0.000740786	positive
δ7-avenasterol	Desmosterol	0.211194	0.000740786	positive
Stigmasterol	β-sitosterol	0.209888	0.000800028	positive
β-sitosterol	Stigmasterol	0.209888	0.000800028	positive
Squalene	Fucostanol	-0.209703	0.000789599	negtive
Fucostanol	Squalene	-0.209703	0.000789599	negtive
24-Methylenecholesterol	Episterol	0.207028	0.000924195	positive
Episterol	24-Methylenecholesterol	0.207028	0.000924195	positive
β-sitosterol	Cycloartenol	-0.205721	0.000997358	negtive
Cycloartenol	β-sitosterol	-0.205721	0.000997358	negtive
24-Methylenecholesterol	Campestanol	0.20216	0.00124962	positive
Campestanol	24-Methylenecholesterol	0.20216	0.00124962	positive
Fucostanol	Cycloartenol	-0.201705	0.0012569	negtive
Cycloartenol	Fucostanol	-0.201705	0.0012569	negtive
Stigmasterol	Total Sterol	0.201322	0.0012846	positive
Total Sterol	Stigmasterol	0.201322	0.0012846	positive
Episterol	β-sitosterol	0.200767	0.00132585	positive
β-sitosterol	Episterol	0.200767	0.00132585	positive
24-Methylenecholesterol	Fucostanol	0.198228	0.00153014	positive
Fucostanol	24-Methylenecholesterol	0.198228	0.00153014	positive
Zymostenol	δ7-avenasterol	0.198077	0.00154316	positive
δ7-avenasterol	Zymostenol	0.198077	0.00154316	positive
δ7-avenasterol	Fucostanol	0.197783	0.00156885	positive
Fucostanol	δ7-avenasterol	0.197783	0.00156885	positive
Episterol	Total Oil	-0.197717	0.00157458	negtive
Total Oil	Episterol	-0.197717	0.00157458	negtive
Campesterol	Campestanol	0.197482	0.00162448	positive
Campestanol	Campesterol	0.197482	0.00162448	positive
Ergosterol	δ5-Avenasterol	0.197148	0.00162553	positive
δ5-Avenasterol	Ergosterol	0.197148	0.00162553	positive
Cholesterol	Ergosterol	0.197097	0.0016302	positive
Ergosterol	Cholesterol	0.197097	0.0016302	positive
Campestanol	Total Oil	-0.195627	0.00176904	negtive
Total Oil	Campestanol	-0.195627	0.00176904	negtive
Fucosterol	β-Amyrin	-0.194949	0.00183666	negtive
β-Amyrin	Fucosterol	-0.194949	0.00183666	negtive
Cholesterol	Fucosterol	0.194519	0.0018808	positive
Fucosterol	Cholesterol	0.194519	0.0018808	positive
Campesterol	β-Amyrin	-0.193963	0.00193922	negtive
β-Amyrin	Campesterol	-0.193963	0.00193922	negtive
Fucosterol	Total Sterol	0.192248	0.0021302	positive
Total Sterol	Fucosterol	0.192248	0.0021302	positive
Total Sterol	Total Oil	0.188679	0.00258356	positive
Total Oil	Total Sterol	0.188679	0.00258356	positive
Zymostenol	Ergosterol	0.188091	0.00266626	positive
Ergosterol	Zymostenol	0.188091	0.00266626	positive
Desmosterol	Fucosterol	0.18766	0.00272826	positive
Fucosterol	Desmosterol	0.18766	0.00272826	positive
Squalene	Brassicasterol	-0.184663	0.00323935	negtive
Brassicasterol	Squalene	-0.184663	0.00323935	negtive
Zymostenol	Episterol	0.182153	0.00364518	positive
Episterol	Zymostenol	0.182153	0.00364518	positive
Ergosterol	Campesterol	0.1815	0.00377068	positive
Campesterol	Ergosterol	0.1815	0.00377068	positive
δ7-avenasterol	Cycloartenol	-0.18044	0.00398257	negtive
Cycloartenol	δ7-avenasterol	-0.18044	0.00398257	negtive
δ7-avenasterol	Total Oil	-0.178488	0.00440125	negtive
Total Oil	δ7-avenasterol	-0.178488	0.00440125	negtive
Zymostenol	Cycloartenol	0.17814	0.00447997	positive
Cycloartenol	Zymostenol	0.17814	0.00447997	positive
Squalene	δ5-Avenasterol	-0.178137	0.00452975	negtive
δ5-Avenasterol	Squalene	-0.178137	0.00452975	negtive
Brassicasterol	Fucosterol	0.175542	0.00510846	positive
Fucosterol	Brassicasterol	0.175542	0.00510846	positive
δ5-Avenasterol	β-Amyrin	-0.172316	0.00599858	negtive
β-Amyrin	δ5-Avenasterol	-0.172316	0.00599858	negtive
Squalene	Desmosterol	-0.171156	0.00640767	negtive
Desmosterol	Squalene	-0.171156	0.00640767	negtive
Episterol	Stigmasterol	0.170871	0.00644041	positive
Stigmasterol	Episterol	0.170871	0.00644041	positive
Desmosterol	Campestanol	0.166307	0.0080949	positive
Campestanol	Desmosterol	0.166307	0.0080949	positive
Campesterol	24-Methylenecycloartanol	-0.165692	0.00833504	negtive
24-Methylenecycloartanol	Campesterol	-0.165692	0.00833504	negtive
lanosterol	Cycloeucalenol	0.165418	0.00838159	positive
Cycloeucalenol	lanosterol	0.165418	0.00838159	positive
Brassicasterol	Campestanol	0.164904	0.00865216	positive
Campestanol	Brassicasterol	0.164904	0.00865216	positive
Episterol	δ5-Avenasterol	0.16047	0.0105766	positive
δ5-Avenasterol	Episterol	0.16047	0.0105766	positive
Squalene	Campesterol	-0.16011	0.0108216	negtive
Campesterol	Squalene	-0.16011	0.0108216	negtive
Stigmasterol	Cycloeucalenol	0.153809	0.0143984	positive
Cycloeucalenol	Stigmasterol	0.153809	0.0143984	positive
Cholesterol	Episterol	0.152757	0.0150153	positive
Episterol	Cholesterol	0.152757	0.0150153	positive
24-Methylenecholesterol	δ7-avenasterol	0.151596	0.0158806	positive
δ7-avenasterol	24-Methylenecholesterol	0.151596	0.0158806	positive
Zymostenol	Fucosterol	0.150185	0.0168215	positive
Fucosterol	Zymostenol	0.150185	0.0168215	positive
Fucostanol	β-Amyrin	0.148234	0.0183155	positive
β-Amyrin	Fucostanol	0.148234	0.0183155	positive
24-Methylenecholesterol	Cycloeucalenol	-0.147709	0.0188099	negtive
Cycloeucalenol	24-Methylenecholesterol	-0.147709	0.0188099	negtive
Brassicasterol	Cycloeucalenol	-0.146195	0.0200714	negtive
Cycloeucalenol	Brassicasterol	-0.146195	0.0200714	negtive
Brassicasterol	24-Methylenecycloartanol	-0.142796	0.0231766	negtive
24-Methylenecycloartanol	Brassicasterol	-0.142796	0.0231766	negtive
lanosterol	β-Amyrin	-0.142698	0.0231992	negtive
β-Amyrin	lanosterol	-0.142698	0.0231992	negtive
Desmosterol	Cycloeucalenol	-0.140241	0.0257758	negtive
Cycloeucalenol	Desmosterol	-0.140241	0.0257758	negtive
Zymostenol	Campestanol	0.138972	0.0270864	positive
Campestanol	Zymostenol	0.138972	0.0270864	positive
δ7-avenasterol	15DL	-0.138601	0.0275722	negtive
15DL	δ7-avenasterol	-0.138601	0.0275722	negtive
β-Amyrin	Total Sterol	-0.138231	0.0279225	negtive
Total Sterol	β-Amyrin	-0.138231	0.0279225	negtive
lanosterol	Total Sterol	0.138223	0.0279312	positive
Total Sterol	lanosterol	0.138223	0.0279312	positive
Campesterol	Cycloeucalenol	-0.135068	0.0318129	negtive
Cycloeucalenol	Campesterol	-0.135068	0.0318129	negtive
Ergosterol	Campestanol	0.134793	0.032098	positive
Campestanol	Ergosterol	0.134793	0.032098	positive
Campestanol	δ5-Avenasterol	0.134391	0.0326864	positive
δ5-Avenasterol	Campestanol	0.134391	0.0326864	positive
β-Amyrin	Cycloartenol	-0.133577	0.0336971	negtive
Cycloartenol	β-Amyrin	-0.133577	0.0336971	negtive
Fucosterol	Fucostanol	0.133118	0.0343185	positive
Fucostanol	Fucosterol	0.133118	0.0343185	positive
Desmosterol	24-Methylenecycloartanol	-0.13095	0.0374472	negtive
24-Methylenecycloartanol	Desmosterol	-0.13095	0.0374472	negtive
β-sitosterol	Total Sterol	0.128685	0.0408324	positive
Total Sterol	β-sitosterol	0.128685	0.0408324	positive
δ7-avenasterol	β-Amyrin	-0.127863	0.0421468	negtive
β-Amyrin	δ7-avenasterol	-0.127863	0.0421468	negtive
Fucosterol	Cycloartanol	0.126139	0.045022	positive
Cycloartanol	Fucosterol	0.126139	0.045022	positive
δ5-Avenasterol	Cycloartenol	0.125615	0.0459289	positive
Cycloartenol	δ5-Avenasterol	0.125615	0.0459289	positive
Cholesterol	Campestanol	0.124931	0.0471349	positive
Campestanol	Cholesterol	0.124931	0.0471349	positive
24-Methylenecholesterol	β-Amyrin	-0.12386	0.0490756	negtive
β-Amyrin	24-Methylenecholesterol	-0.12386	0.0490756	negtive
Campestanol	Cycloartenol	-0.122776	0.0511068	negtive
Cycloartenol	Campestanol	-0.122776	0.0511068	negtive
Fucostanol	15DL	-0.1222	0.0522147	negtive
15DL	Fucostanol	-0.1222	0.0522147	negtive
24-Methylenecholesterol	Total Oil	-0.120763	0.0550649	negtive
Total Oil	24-Methylenecholesterol	-0.120763	0.0550649	negtive
Cycloartanol	Cycloartenol	0.119996	0.0566375	positive
Cycloartenol	Cycloartanol	0.119996	0.0566375	positive
Campestanol	Cycloeucalenol	-0.119611	0.0574812	negtive
Cycloeucalenol	Campestanol	-0.119611	0.0574812	negtive
Fucosterol	15DL	-0.118048	0.0608013	negtive
15DL	Fucosterol	-0.118048	0.0608013	negtive
Fucosterol	24-Methylenecycloartanol	-0.117791	0.061371	negtive
24-Methylenecycloartanol	Fucosterol	-0.117791	0.061371	negtive
Stigmasterol	Fucosterol	0.11638	0.0645644	positive
Fucosterol	Stigmasterol	0.11638	0.0645644	positive
Cholesterol	Cycloeucalenol	0.116357	0.0646185	positive
Cycloeucalenol	Cholesterol	0.116357	0.0646185	positive
β-sitosterol	β-Amyrin	-0.115128	0.067514	negtive
β-Amyrin	β-sitosterol	-0.115128	0.067514	negtive
24-Methylenecholesterol	Fucosterol	0.114715	0.0685094	positive
Fucosterol	24-Methylenecholesterol	0.114715	0.0685094	positive
Campestanol	β-Amyrin	0.114399	0.0692813	positive
β-Amyrin	Campestanol	0.114399	0.0692813	positive
Zymostenol	Cycloeucalenol	0.114236	0.0696802	positive
Cycloeucalenol	Zymostenol	0.114236	0.0696802	positive
Episterol	β-Amyrin	0.11369	0.0710343	positive
β-Amyrin	Episterol	0.11369	0.0710343	positive
β-sitosterol	Cycloartanol	0.11151	0.0766584	positive
Cycloartanol	β-sitosterol	0.11151	0.0766584	positive
δ7-avenasterol	Total Sterol	0.110286	0.0799696	positive
Total Sterol	δ7-avenasterol	0.110286	0.0799696	positive
Brassicasterol	Cycloartenol	-0.109984	0.0808041	negtive
Cycloartenol	Brassicasterol	-0.109984	0.0808041	negtive
Cycloartenol	Total Sterol	0.10998	0.0808153	positive
Total Sterol	Cycloartenol	0.10998	0.0808153	positive
Zymosterol	24-Methylenecycloartanol	0.108679	0.084493	positive
24-Methylenecycloartanol	Zymosterol	0.108679	0.084493	positive
24-Methylenecholesterol	24-Methylenecycloartanol	-0.105703	0.0933957	negtive
24-Methylenecycloartanol	24-Methylenecholesterol	-0.105703	0.0933957	negtive
Total Sterol	15DL	0.103307	0.101121	positive
15DL	Total Sterol	0.103307	0.101121	positive
Squalene	lanosterol	0.102291	0.104536	positive
lanosterol	Squalene	0.102291	0.104536	positive
Ergosterol	Fucostanol	0.101482	0.107325	positive
Fucostanol	Ergosterol	0.101482	0.107325	positive
Squalene	Fucosterol	-0.0992241	0.115412	negtive
Fucosterol	Squalene	-0.0992241	0.115412	negtive
Fucosterol	Total Oil	-0.0987888	0.117024	negtive
Total Oil	Fucosterol	-0.0987888	0.117024	negtive
Episterol	δ7-avenasterol	0.0971195	0.123371	positive
δ7-avenasterol	Episterol	0.0971195	0.123371	positive
Episterol	Cycloartenol	-0.0971025	0.123437	negtive
Cycloartenol	Episterol	-0.0971025	0.123437	negtive
Desmosterol	Cycloartenol	-0.0970503	0.12364	negtive
Cycloartenol	Desmosterol	-0.0970503	0.12364	negtive
24-Methylenecholesterol	15DL	-0.0928142	0.140899	negtive
15DL	24-Methylenecholesterol	-0.0928142	0.140899	negtive
δ5-Avenasterol	Total Oil	-0.092473	0.142448	negtive
Total Oil	δ5-Avenasterol	-0.092473	0.142448	negtive
Campestanol	β-sitosterol	0.0917835	0.14538	positive
β-sitosterol	Campestanol	0.0917835	0.14538	positive
Squalene	Campestanol	-0.0907868	0.149816	negtive
Campestanol	Squalene	-0.0907868	0.149816	negtive
Cholesterol	β-Amyrin	-0.0903953	0.151675	negtive
β-Amyrin	Cholesterol	-0.0903953	0.151675	negtive
Zymosterol	δ5-Avenasterol	0.0897029	0.154847	positive
δ5-Avenasterol	Zymosterol	0.0897029	0.154847	positive
lanosterol	24-Methylenecycloartanol	0.0896197	0.155232	positive
24-Methylenecycloartanol	lanosterol	0.0896197	0.155232	positive
δ5-Avenasterol	15DL	-0.0893648	0.15632	negtive
15DL	δ5-Avenasterol	-0.0893648	0.15632	negtive
δ7-avenasterol	Cycloartanol	0.0893416	0.156523	positive
Cycloartanol	δ7-avenasterol	0.0893416	0.156523	positive
δ5-Avenasterol	24-Methylenecycloartanol	-0.0893063	0.156593	negtive
24-Methylenecycloartanol	δ5-Avenasterol	-0.0893063	0.156593	negtive
Zymosterol	Total Sterol	0.0888404	0.15887	positive
Total Sterol	Zymosterol	0.0888404	0.15887	positive
Squalene	Zymosterol	0.0871153	0.16715	positive
Zymosterol	Squalene	0.0871153	0.16715	positive
Squalene	Total Sterol	0.0862719	0.171314	positive
Total Sterol	Squalene	0.0862719	0.171314	positive
δ5-Avenasterol	Cycloeucalenol	-0.0849943	0.177648	negtive
Cycloeucalenol	δ5-Avenasterol	-0.0849943	0.177648	negtive
Zymosterol	Cycloartenol	0.0845278	0.180168	positive
Cycloartenol	Zymosterol	0.0845278	0.180168	positive
Campestanol	Total Sterol	-0.0829158	0.188648	negtive
Total Sterol	Campestanol	-0.0829158	0.188648	negtive
24-Methylenecholesterol	Cycloartanol	-0.0785861	0.212865	negtive
Cycloartanol	24-Methylenecholesterol	-0.0785861	0.212865	negtive
Zymosterol	Fucostanol	-0.0784901	0.213426	negtive
Fucostanol	Zymosterol	-0.0784901	0.213426	negtive
Desmosterol	Total Oil	0.0762215	0.226997	positive
Total Oil	Desmosterol	0.0762215	0.226997	positive
Squalene	Stigmasterol	0.0760095	0.228127	positive
Stigmasterol	Squalene	0.0760095	0.228127	positive
Zymosterol	24-Methylenecholesterol	0.0759025	0.228953	positive
24-Methylenecholesterol	Zymosterol	0.0759025	0.228953	positive
Episterol	24-Methylenecycloartanol	-0.0756046	0.23079	negtive
24-Methylenecycloartanol	Episterol	-0.0756046	0.23079	negtive
Stigmasterol	δ7-avenasterol	0.0749514	0.234682	positive
δ7-avenasterol	Stigmasterol	0.0749514	0.234682	positive
Fucostanol	Total Sterol	-0.0720974	0.25321	negtive
Total Sterol	Fucostanol	-0.0720974	0.25321	negtive
Zymosterol	Campestanol	-0.0707273	0.262365	negtive
Campestanol	Zymosterol	-0.0707273	0.262365	negtive
Brassicasterol	Total Oil	0.0705527	0.263547	positive
Total Oil	Brassicasterol	0.0705527	0.263547	positive
Ergosterol	Total Oil	0.067599	0.284111	positive
Total Oil	Ergosterol	0.067599	0.284111	positive
Ergosterol	15DL	0.0660192	0.295542	positive
15DL	Ergosterol	0.0660192	0.295542	positive
24-Methylenecholesterol	Cycloartenol	0.0658921	0.296475	positive
Cycloartenol	24-Methylenecholesterol	0.0658921	0.296475	positive
δ5-Avenasterol	Cycloartanol	-0.0649005	0.303819	negtive
Cycloartanol	δ5-Avenasterol	-0.0649005	0.303819	negtive
Zymosterol	Episterol	-0.0646896	0.305396	negtive
Episterol	Zymosterol	-0.0646896	0.305396	negtive
Stigmasterol	β-Amyrin	-0.0646443	0.305736	negtive
β-Amyrin	Stigmasterol	-0.0646443	0.305736	negtive
Episterol	Cycloeucalenol	-0.0642967	0.308349	negtive
Cycloeucalenol	Episterol	-0.0642967	0.308349	negtive
Zymosterol	Stigmasterol	0.0595144	0.345792	positive
Stigmasterol	Zymosterol	0.0595144	0.345792	positive
Stigmasterol	Cycloartanol	-0.0589608	0.350305	negtive
Cycloartanol	Stigmasterol	-0.0589608	0.350305	negtive
Campestanol	24-Methylenecycloartanol	-0.0587765	0.351574	negtive
24-Methylenecycloartanol	Campestanol	-0.0587765	0.351574	negtive
Squalene	β-Amyrin	-0.0564574	0.371174	negtive
β-Amyrin	Squalene	-0.0564574	0.371174	negtive
24-Methylenecycloartanol	Total Sterol	0.0555839	0.378633	positive
Total Sterol	24-Methylenecycloartanol	0.0555839	0.378633	positive
Campesterol	Total Oil	-0.0545976	0.387164	negtive
Total Oil	Campesterol	-0.0545976	0.387164	negtive
Cycloartanol	15DL	-0.0534383	0.397339	negtive
15DL	Cycloartanol	-0.0534383	0.397339	negtive
Cholesterol	Total Oil	0.0533668	0.397972	positive
Total Oil	Cholesterol	0.0533668	0.397972	positive
Zymostenol	Total Oil	0.0526495	0.404353	positive
Total Oil	Zymostenol	0.0526495	0.404353	positive
Zymosterol	Fucosterol	0.0526142	0.404668	positive
Fucosterol	Zymosterol	0.0526142	0.404668	positive
Ergosterol	δ7-avenasterol	-0.0523367	0.407154	negtive
δ7-avenasterol	Ergosterol	-0.0523367	0.407154	negtive
lanosterol	Fucostanol	0.0517132	0.412773	positive
Fucostanol	lanosterol	0.0517132	0.412773	positive
Stigmasterol	Fucostanol	0.0503956	0.424795	positive
Fucostanol	Stigmasterol	0.0503956	0.424795	positive
Campestanol	δ7-avenasterol	0.0503445	0.425008	positive
δ7-avenasterol	Campestanol	0.0503445	0.425008	positive
lanosterol	Cycloartanol	0.0481166	0.446064	positive
Cycloartanol	lanosterol	0.0481166	0.446064	positive
Zymosterol	Campesterol	0.047439	0.452502	positive
Campesterol	Zymosterol	0.047439	0.452502	positive
Campesterol	Cycloartenol	0.0474227	0.452658	positive
Cycloartenol	Campesterol	0.0474227	0.452658	positive
Squalene	Cycloartanol	0.0472012	0.454774	positive
Cycloartanol	Squalene	0.0472012	0.454774	positive
Episterol	lanosterol	0.047057	0.456154	positive
lanosterol	Episterol	0.047057	0.456154	positive
Campesterol	15DL	-0.0465216	0.461042	negtive
15DL	Campesterol	-0.0465216	0.461042	negtive
Zymostenol	15DL	0.0449473	0.476619	positive
15DL	Zymostenol	0.0449473	0.476619	positive
Episterol	Fucosterol	0.0449288	0.476801	positive
Fucosterol	Episterol	0.0449288	0.476801	positive
Cycloartanol	Cycloeucalenol	0.0447731	0.478331	positive
Cycloeucalenol	Cycloartanol	0.0447731	0.478331	positive
Desmosterol	β-Amyrin	0.0442274	0.483715	positive
β-Amyrin	Desmosterol	0.0442274	0.483715	positive
Zymosterol	Total Oil	0.0439889	0.486079	positive
Total Oil	Zymosterol	0.0439889	0.486079	positive
Stigmasterol	15DL	-0.0438977	0.486726	negtive
15DL	Stigmasterol	-0.0438977	0.486726	negtive
Desmosterol	Cycloartanol	0.0434561	0.491381	positive
Cycloartanol	Desmosterol	0.0434561	0.491381	positive
Fucosterol	Cycloeucalenol	-0.0431634	0.494307	negtive
Cycloeucalenol	Fucosterol	-0.0431634	0.494307	negtive
Brassicasterol	15DL	0.0376368	0.550996	positive
15DL	Brassicasterol	0.0376368	0.550996	positive
Zymostenol	Cycloartanol	-0.0375985	0.55165	negtive
Cycloartanol	Zymostenol	-0.0375985	0.55165	negtive
Ergosterol	β-sitosterol	0.0374987	0.552708	positive
β-sitosterol	Ergosterol	0.0374987	0.552708	positive
Desmosterol	15DL	0.0371226	0.556454	positive
15DL	Desmosterol	0.0371226	0.556454	positive
Zymostenol	Fucostanol	0.0370956	0.556988	positive
Fucostanol	Zymostenol	0.0370956	0.556988	positive
Squalene	Ergosterol	-0.0364205	0.564192	negtive
Ergosterol	Squalene	-0.0364205	0.564192	negtive
Zymosterol	Cycloeucalenol	0.0362262	0.566274	positive
Cycloeucalenol	Zymosterol	0.0362262	0.566274	positive
Campesterol	Fucostanol	0.0357565	0.571321	positive
Fucostanol	Campesterol	0.0357565	0.571321	positive
Zymostenol	β-Amyrin	0.0357282	0.571627	positive
β-Amyrin	Zymostenol	0.0357282	0.571627	positive
Squalene	Episterol	-0.0350177	0.579303	negtive
Episterol	Squalene	-0.0350177	0.579303	negtive
Brassicasterol	β-Amyrin	0.0337577	0.593035	positive
β-Amyrin	Brassicasterol	0.0337577	0.593035	positive
Campestanol	lanosterol	0.0332278	0.598854	positive
lanosterol	Campestanol	0.0332278	0.598854	positive
Cycloartanol	24-Methylenecycloartanol	-0.0324776	0.607136	negtive
24-Methylenecycloartanol	Cycloartanol	-0.0324776	0.607136	negtive
β-Amyrin	24-Methylenecycloartanol	0.0320541	0.611834	positive
24-Methylenecycloartanol	β-Amyrin	0.0320541	0.611834	positive
lanosterol	15DL	0.0317247	0.615499	positive
15DL	lanosterol	0.0317247	0.615499	positive
Episterol	Total Sterol	-0.0316676	0.616135	negtive
Total Sterol	Episterol	-0.0316676	0.616135	negtive
Cholesterol	15DL	0.0310526	0.623006	positive
15DL	Cholesterol	0.0310526	0.623006	positive
Zymosterol	β-sitosterol	0.0301885	0.632715	positive
β-sitosterol	Zymosterol	0.0301885	0.632715	positive
Campesterol	Cycloartanol	0.0292411	0.643433	positive
Cycloartanol	Campesterol	0.0292411	0.643433	positive
Campestanol	Fucosterol	0.0291022	0.64501	positive
Fucosterol	Campestanol	0.0291022	0.64501	positive
Cycloartanol	Total Oil	-0.0284157	0.652832	negtive
Total Oil	Cycloartanol	-0.0284157	0.652832	negtive
Cholesterol	Cycloartanol	-0.0275863	0.662331	negtive
Cycloartanol	Cholesterol	-0.0275863	0.662331	negtive
Cycloeucalenol	Total Sterol	0.0271233	0.667657	positive
Total Sterol	Cycloeucalenol	0.0271233	0.667657	positive
Ergosterol	β-Amyrin	-0.0270751	0.668213	negtive
β-Amyrin	Ergosterol	-0.0270751	0.668213	negtive
Squalene	Cholesterol	-0.0265613	0.674146	negtive
Cholesterol	Squalene	-0.0265613	0.674146	negtive
Brassicasterol	Fucostanol	0.0255461	0.685926	positive
Fucostanol	Brassicasterol	0.0255461	0.685926	positive
Squalene	Zymostenol	-0.0247566	0.695142	negtive
Zymostenol	Squalene	-0.0247566	0.695142	negtive
Cycloartanol	Total Sterol	-0.0241072	0.702754	negtive
Total Sterol	Cycloartanol	-0.0241072	0.702754	negtive
Fucostanol	Cycloartanol	0.0212306	0.736827	positive
Cycloartanol	Fucostanol	0.0212306	0.736827	positive
Episterol	Cycloartanol	-0.0199213	0.752511	negtive
Cycloartanol	Episterol	-0.0199213	0.752511	negtive
Ergosterol	Cycloartanol	-0.0197505	0.754565	negtive
Cycloartanol	Ergosterol	-0.0197505	0.754565	negtive
Brassicasterol	lanosterol	0.0191938	0.761272	positive
lanosterol	Brassicasterol	0.0191938	0.761272	positive
Zymosterol	lanosterol	-0.0189756	0.763904	negtive
lanosterol	Zymosterol	-0.0189756	0.763904	negtive
Desmosterol	lanosterol	0.0188718	0.765158	positive
lanosterol	Desmosterol	0.0188718	0.765158	positive
Zymosterol	β-Amyrin	0.0181135	0.774334	positive
β-Amyrin	Zymosterol	0.0181135	0.774334	positive
Episterol	15DL	-0.0168944	0.789153	negtive
15DL	Episterol	-0.0168944	0.789153	negtive
Cholesterol	Fucostanol	0.0163875	0.795337	positive
Fucostanol	Cholesterol	0.0163875	0.795337	positive
Brassicasterol	Cycloartanol	0.0154343	0.807002	positive
Cycloartanol	Brassicasterol	0.0154343	0.807002	positive
Desmosterol	Fucostanol	0.0151145	0.810925	positive
Fucostanol	Desmosterol	0.0151145	0.810925	positive
β-Amyrin	15DL	0.0147514	0.815384	positive
15DL	β-Amyrin	0.0147514	0.815384	positive
Cholesterol	Zymosterol	-0.014663	0.816471	negtive
Zymosterol	Cholesterol	-0.014663	0.816471	negtive
Zymosterol	Ergosterol	-0.014663	0.816471	negtive
Ergosterol	Zymosterol	-0.014663	0.816471	negtive
Fucosterol	Cycloartenol	0.0146017	0.817224	positive
Cycloartenol	Fucosterol	0.0146017	0.817224	positive
Ergosterol	Fucosterol	0.0132712	0.833624	positive
Fucosterol	Ergosterol	0.0132712	0.833624	positive
β-Amyrin	Cycloeucalenol	-0.0130092	0.836863	negtive
Cycloeucalenol	β-Amyrin	-0.0130092	0.836863	negtive
Campestanol	15DL	-0.012	0.849261	negtive
15DL	Campestanol	-0.012	0.849261	negtive
Campesterol	Episterol	0.0113627	0.857274	positive
Episterol	Campesterol	0.0113627	0.857274	positive
β-Amyrin	Total Oil	-0.0108715	0.863382	negtive
Total Oil	β-Amyrin	-0.0108715	0.863382	negtive
Zymosterol	Cycloartanol	-0.0106249	0.866452	negtive
Cycloartanol	Zymosterol	-0.0106249	0.866452	negtive
lanosterol	Total Oil	0.00960799	0.879131	positive
Total Oil	lanosterol	0.00960799	0.879131	positive
Ergosterol	24-Methylenecycloartanol	0.00943163	0.881333	positive
24-Methylenecycloartanol	Ergosterol	0.00943163	0.881333	positive
Campestanol	Cycloartanol	0.0092063	0.884148	positive
Cycloartanol	Campestanol	0.0092063	0.884148	positive
Zymostenol	Zymosterol	-0.00862529	0.891413	negtive
Zymosterol	Zymostenol	-0.00862529	0.891413	negtive
Cholesterol	24-Methylenecycloartanol	-0.00785846	0.901015	negtive
24-Methylenecycloartanol	Cholesterol	-0.00785846	0.901015	negtive
β-Amyrin	Cycloartanol	0.00734175	0.907493	positive
Cycloartanol	β-Amyrin	0.00734175	0.907493	positive
Zymosterol	δ7-avenasterol	0.0060377	0.923869	positive
δ7-avenasterol	Zymosterol	0.0060377	0.923869	positive
Zymostenol	24-Methylenecycloartanol	-0.00573656	0.927656	negtive
24-Methylenecycloartanol	Zymostenol	-0.00573656	0.927656	negtive
Ergosterol	lanosterol	-0.0054509	0.931249	negtive
lanosterol	Ergosterol	-0.0054509	0.931249	negtive
Ergosterol	Cycloeucalenol	0.00443979	0.943979	positive
Cycloeucalenol	Ergosterol	0.00443979	0.943979	positive
Desmosterol	Zymosterol	-0.00431264	0.945581	negtive
Zymosterol	Desmosterol	-0.00431264	0.945581	negtive
Brassicasterol	Zymosterol	0.00431264	0.945581	positive
Zymosterol	Brassicasterol	0.00431264	0.945581	positive
Zymosterol	15DL	-0.00172506	0.978218	negtive
15DL	Zymosterol	-0.00172506	0.978218	negtive
Ergosterol	Cycloartenol	-0.00103001	0.986993	negtive
Cycloartenol	Ergosterol	-0.00103001	0.986993	negtive
Stigmasterol	Total Oil	0.000589106	0.992561	positive
Total Oil	Stigmasterol	0.000589106	0.992561	positive

## Sheet: S3
Table S3. The mQTL mapping results for 21 sterol-related components.
QTL	Sterol ID	Chr	Peak (cM)	Confidence interval (cM)	LOD	R2	Addictive effect	Genomic region (Mb)
qST1-A7-1	ST1	7	110.41	110-112.4	5.74399	9.0952	-0.06	17.81-18.05
qST1-C3-1	ST1	13	32.11	27.1-34.1	4.01016	6.1519	0.05	1.69-2.89
qST1-C3-2	ST1	13	37.71	35.7-38.8	3.30274	7.2034	0.05	2.89-3.39
qST1-C6-1	ST1	16	71.31	69.6-71.7	3.48502	5.4875	-0.05	34.62-35.28
qST1-C6-2	ST1	16	80.31	79.3-82.6	5.19715	8.0523	-0.06	36.18-36.32
qST1-C7-1	ST1	17	21.91	14.9-23	3.60654	5.5024	0.05	26.91-28.5
qST10-A1-1	ST10	1	48.51	47.9-49	5.4901	8.6278	0.29	6.02-6.77
qST10-A1-2	ST10	1	54.01	53.8-54.4	7.25431	11.208	0.33	7.09-7.91
qST10-A1-3	ST10	1	62.81	62.2-64	4.20546	6.71	0.25	7.98-10.73
qST10-A8-1	ST10	8	24.81	23-25.6	4.43548	6.797	0.25	9.3-10.84
qST10-A8-2	ST10	8	30.71	29.6-32.3	5.50529	8.3369	0.28	11.04-11.86
qST10-A8-3	ST10	8	39.81	39.1-40.2	3.33095	5.1635	0.22	13.51-13.63
qST10-C3-1	ST10	13	145.61	137.9-150.6	2.99026	4.3997	-0.21	31.62-39.69
qST10-C3-2	ST10	13	185.81	184.3-189	5.28612	7.9368	0.31	55.84-58.52
qST10-C3-3	ST10	13	199.71	195.8-201.7	2.95554	6.1864	0.25	56.65-58.52
qST10-C6-4	ST10	16	55.61	49.1-58.1	5.08431	7.6482	0.29	18.73-21.81
qST11-A3-1	ST11	3	64.11	63.3-64.8	3.10961	4.4907	-0.49	11.15-11.63
qST11-A8-2	ST11	8	15.91	12.1-17.8	2.67995	4.1303	-0.45	2.01-2.09
qST11-A10-1	ST11	10	26.11	24.9-27	2.93818	3.9461	-0.51	12.52-12.74
qST11-C3-1	ST11	13	184.31	183-188.1	3.05753	4.3677	-0.52	55.71-56.64
qST11-C6-1	ST11	16	60.41	59.3-60.8	3.02715	4.3439	-0.51	21.81-29.49
qST11-C9-1	ST11	19	23.71	23.5-25.5	6.88975	10.6087	0.74	3.59-4.49
qST11-C9-2	ST11	19	29.81	29.3-32.5	5.88287	9.0556	0.67	5.82-13.03
qST11-C9-3	ST11	19	38.31	36.2-39.4	4.73277	8.4016	0.63	6.48-13.03
qST12-A2-1	ST12	2	46.21	44.4-50.5	3.56314	3.3593	-3.05	2.56-4.71
qST12-A7-1	ST12	7	39.21	38.6-39.4	4.64814	4.758	3.72	10.44-10.56
qST12-A8-1	ST12	8	15.91	13.4-17.6	9.09447	11.0852	-5.64	2.01-2.09
qST12-A8-2	ST12	8	24.61	23-25.6	14.0421	15.9299	-6.77	9.3-10.84
qST12-A8-3	ST12	8	33.31	33-34	6.15846	7.5848	-4.58	12.22-12.56
qST12-C3-1	ST12	13	94.41	91.6-96.1	2.72335	2.5673	2.75	16.78-19.63
qST12-C3-2	ST12	13	176.31	172.5-176.4	5.14724	6.1656	-4.57	50.8-53.44
qST12-C3-3	ST12	13	183.61	182.9-183.7	12.2345	13.5809	-6.97	55.45-56.38
qST12-C3-4	ST12	13	192.71	192-196.4	4.71324	6.6277	-4.69	56.65-58.52
qST12-C5-1	ST12	15	68.31	66.8-69.9	7.54943	7.9584	4.7	8.1-11.18
qST12-C5-2	ST12	15	78.01	74.8-79	4.50058	4.9478	3.74	24.25-31.89
qST12-C9-1	ST12	19	13.31	12.1-14.2	3.07923	3.1489	3.19	0-0.41
qST12-C9-2	ST12	19	21.71	20.9-21.9	3.8409	3.895	3.41	1.58-2.77
qST13-A6-1	ST13	6	52.81	52.1-53.2	3.58918	5.6612	-0.17	5.33-5.88
qST13-A6-2	ST13	6	63.71	62.8-64.8	2.5606	4.0684	-0.14	17.29-18.42
qST13-C3-1	ST13	13	22.41	21.9-24.6	2.87742	4.77	0.16	0.92-1.43
qST13-C3-2	ST13	13	32.11	29.5-37.3	4.92156	8.0073	0.2	1.69-3.39
qST13-C3-3	ST13	13	43.01	41.6-43.1	3.80835	6.2872	0.18	3.39-4.06
qST14-A1-1	ST14	1	65.31	64.3-66.1	2.19821	2.7316	0.13	10.73-16.42
qST14-A1-2	ST14	1	72.81	72.6-73.1	2.94035	3.5383	0.14	18.22-18.22
qST14-A4-1	ST14	4	2.01	0-4.2	11.3491	22.2138	-0.39	0-0.27
qST14-A4-2	ST14	4	12.61	12.5-12.8	17.2211	27.0219	-0.44	2.38-3.75
qST14-A4-3	ST14	4	14.01	13.9-14.2	20.5868	32.4779	-0.49	7.19-10.08
qST14-A4-4	ST14	4	15.91	15.6-16.1	20.092	30.7315	-0.48	10.42-11.3
qST14-A8-1	ST14	8	43.71	41.9-47.8	2.75807	3.3627	0.13	13.65-13.86
qST14-A8-2	ST14	8	53.61	53.2-67.7	3.25066	3.9942	0.14	13.81-13.86
qST15-A1-1	ST15	1	91.61	91.4-92.4	2.92082	3.9361	0.18	20.97-21.24
qST15-A8-1	ST15	8	15.91	12.9-17.8	4.8174	6.9446	-0.24	2.01-2.09
qST15-A8-2	ST15	8	23.01	22.8-25.1	5.91325	8.1805	-0.26	9.2-10.84
qST15-A8-3	ST15	8	28.31	27.3-29.2	3.79099	5.3945	-0.21	10.37-11.04
qST15-A10-1	ST15	10	28.81	28.1-30.1	3.48285	4.6819	-0.23	12.56-13.37
qST15-C1-1	ST15	11	52.01	51.5-53.3	2.64957	3.3582	0.17	4.96-5.81
qST15-C3-1	ST15	13	174.81	173.4-176.4	3.51106	5.1988	-0.22	50.8-53.44
qST15-C3-2	ST15	13	184.31	183.4-190.1	7.9205	11.195	-0.33	55.71-58.52
qST15-C3-3	ST15	13	192.71	191.3-193.7	4.19895	7.6141	-0.27	56.65-58.52
qST15-C4-1	ST15	14	49.01	48.1-49.1	2.49984	3.1607	0.16	2.57-3.78
qST15-C6-1	ST15	16	74.01	73.6-74.3	5.56171	7.6852	-0.26	35.69-35.87
qST15-C6-2	ST15	16	86.91	84.1-91.5	5.31216	10.5081	-0.29	36.18-36.32
qST16-A6-1	ST16	6	52.51	52-52.9	3.06838	4.3816	-0.07	5.33-5.88
qST16-A8-1	ST16	8	24.81	24.6-25.6	6.09553	9.5191	0.1	9.3-10.84
qST16-A8-2	ST16	8	30.71	29.4-31.4	7.14581	11.0382	0.11	11.04-11.58
qST16-A9-1	ST16	9	50.91	48.9-52.2	2.604	3.7871	0.06	4-5.55
qST16-A9-2	ST16	9	155.51	155.3-156.7	4.50275	6.6989	0.08	32.54-33.75
qST16-A9-3	ST16	9	165.41	161.4-165.5	2.68646	4.1758	0.07	31.71-33.84
qST16-C3-1	ST16	13	182.91	181.3-185.8	4.37472	6.4771	0.09	53.83-56.38
qST16-C3-2	ST16	13	188.01	185.8-189	4.28792	6.353	0.09	55.84-58.52
qST16-C3-3	ST16	13	199.71	195.8-201.7	3.18122	6.725	0.08	56.65-58.52
qST16-C9-1	ST16	19	13.31	12.1-14.6	3.11829	4.5761	0.07	0-0.07
qST16-C9-2	ST16	19	21.11	20.7-21.9	2.73637	4.0181	0.07	1.75-2.77
qST17-C6-1	ST17	16	63.01	62.9-63.2	3.09876	6.3425	0.03	24.56-31.18
qST17-C6-2	ST17	16	66.31	65.9-66.3	3.17688	6.4618	0.03	30.12-34.13
qST17-C6-3	ST17	16	73.11	72.9-73.2	5.5118	10.8428	0.06	35.52-35.9
qST18-A6-1	ST18	6	0.01	0-2.1	4.06875	5.7422	0.02	0-0.29
qST18-A9-1	ST18	9	32.51	30.5-34.8	2.66042	3.7235	-0.02	0.52-2.87
qST18-A9-2	ST18	9	39.41	35.3-41.2	3.04017	4.2356	-0.02	2.21-3.83
qST18-C3-1	ST18	13	94.21	92.5-94.7	12.4384	21.1079	-0.04	16.78-18.08
qST18-C3-2	ST18	13	102.71	102.1-104.7	16.7329	27.1765	-0.04	20.1-20.73
qST19-A3-1	ST19	3	4.01	0-8.1	4.10998	7.4649	-0.03	0-1.22
qST19-A3-2	ST19	3	13.31	11.3-15.9	3.09008	5.4274	-0.03	1.22-1.78
qST19-C3-1	ST19	13	89.71	88.9-91.5	4.75447	8.2577	-0.04	16.53-16.78
qST19-C5-1	ST19	15	84.01	82.1-86.1	2.6257	5.4354	-0.03	31.89-36.47
qST19-C5-2	ST19	15	91.61	91.3-92.4	3.79316	6.1577	-0.03	36.47-38.21
qST19-C5-3	ST19	15	97.01	93.4-99.9	3.48068	5.7071	-0.03	38-39.83
qST2-A1-1	ST2	1	75.11	74.5-76.2	4.27924	6.0305	0.01	18.22-20.62
qST2-A1-2	ST2	1	83.61	82.9-84.2	3.00111	5.1511	0.01	18.65-20.62
qST2-A8-1	ST2	8	23.01	22.8-24.6	2.59315	3.5771	-0.01	9.2-10.37
qST2-A10-1	ST2	10	26.11	23.6-27.4	2.53456	3.3036	-0.01	12.34-12.74
qST2-C2-1	ST2	12	116.61	111.9-118.3	2.72986	3.7561	-0.01	41.76-43.79
qST2-C3-1	ST2	13	174.81	173.6-176.4	4.29877	6.3613	-0.01	50.8-53.44
qST2-C3-2	ST2	13	184.31	183.6-185.5	6.74002	9.7256	-0.02	55.84-56.38
qST2-C3-3	ST2	13	192.71	191.1-198.6	3.45464	6.5817	-0.01	56.65-58.52
qST2-C6-1	ST2	16	74.01	73.7-74.1	3.83222	5.483	-0.01	35.69-35.76
qST2-C6-2	ST2	16	82.91	81.3-89	4.4702	6.32	-0.01	36.18-36.32
qST2-C9-1	ST2	19	20.41	19.9-21.8	2.95771	3.853	0.01	1.31-2.82
qST20-A9-1	ST20	9	129.11	128.5-130	2.95988	4.8426	0.06	27.83-28
qST20-A9-2	ST20	9	139.81	138.7-141.3	4.40293	7.0648	0.07	29.42-30
qST20-C1-1	ST20	11	84.81	84.3-85.5	5.28612	8.5642	0.08	34.42-34.5
qST20-C4-1	ST20	14	60.51	59.7-65.3	2.81883	4.8152	0.08	6-8.32
qST21-A10-1	ST21	10	0.01	0-0.6	3.83222	6.9661	-0.03	0-0.5
qST21-C3-1	ST21	13	81.91	80.2-84.1	3.04017	5.4299	0.03	14.1-15.15
qST3-A1-1	ST3	1	91.61	91.3-94.5	2.52588	3.3804	0.01	20.94-21.52
qST3-A2-1	ST3	2	45.51	45.1-48.5	5.43585	7.8648	-0.02	2.78-4.71
qST3-A8-1	ST3	8	24.91	22.8-25.6	5.44236	7.8301	-0.02	9.2-10.84
qST3-A9-1	ST3	9	137.01	136.8-137.4	2.58013	3.6414	0.02	28.62-28.71
qST3-C3-1	ST3	13	183.61	182.9-184.3	4.63512	6.5897	-0.02	55.45-56.38
qST3-C6-1	ST3	16	69.41	69.1-71	4.15555	5.8794	-0.02	34.65-35.12
qST4-A2-1	ST4	2	34.51	30.6-36.2	3.87128	5.9616	-0.01	1.01-1.9
qST4-A2-2	ST4	2	39.51	38.5-42.5	5.70059	8.5539	-0.01	1.58-2.16
qST4-A8-1	ST4	8	24.91	22.8-25.6	4.2966	6.3381	-0.01	9.2-10.84
qST4-C3-1	ST4	13	183.61	182.9-184.3	5.13639	7.6395	-0.01	55.45-56.38
qST4-C4-1	ST4	14	138.21	134.3-140.8	3.11829	4.5431	0.01	45.79-47.08
qST5-C1-1	ST5	11	11.21	11.1-11.3	6.36244	11.3121	0.07	0.14-0.15
qST5-C1-2	ST5	11	18.61	18.3-18.8	5.73531	10.265	0.07	1.18-1.24
qST5-C1-3	ST5	11	21.01	21-21	6.9657	14.1027	0.08	1.45-1.59
qST5-C3-1	ST5	13	58.41	55.7-60.6	2.81883	4.7435	0.05	6.56-7.7
qST5-C8-1	ST5	18	70.71	70.3-71.1	3.4937	5.9705	0.08	27.06-27.58
qST5-C8-2	ST5	18	76.71	74.9-78.7	3.70636	6.3178	0.07	27.79-33.4
qST6-A8-1	ST6	8	11.91	10.4-16.2	4.10998	6.138	-4.78	2.01-2.09
qST6-A8-2	ST6	8	26.01	25.6-28.1	5.58992	8.0353	-5.38	10.37-10.84
qST6-C1-1	ST6	11	14.11	13.1-14.3	4.78485	7.1234	5.18	0.38-0.39
qST6-C1-2	ST6	11	22.81	22.8-23	1.92913	5.3202	-7.07	1.85-1.94
qST6-C3-1	ST6	13	183.61	183.2-184.3	8.83841	12.7887	-7.58	55.71-56.38
qST6-C3-2	ST6	13	192.71	191.6-193	3.57399	6.7067	-5.34	56.65-58.52
qST6-C9-1	ST6	19	23.71	23.6-25.5	3.05319	4.3785	4.28	3.59-4.49
qST7-A5-1	ST7	5	50.81	50.2-51.4	2.69948	4.2412	-0.05	4.8-4.82
qST7-A8-1	ST7	8	19.81	16.2-22	2.74505	4.5634	-0.05	8.37-9.17
qST7-C1-1	ST7	11	14.11	13.1-14.2	3.05753	5.2677	0.06	0.38-0.39
qST7-C1-2	ST7	11	22.81	22.8-23	2.31105	7.7405	-0.1	1.85-1.94
qST7-C3-1	ST7	13	58.41	55.7-60.3	3.20292	5.3517	0.06	6.56-6.92
qST7-C8-1	ST7	18	71.31	70.7-72.2	3.25283	5.4506	0.06	27.32-28.11
qST8-A3-1	ST8	3	120.31	120.2-120.8	5.01704	5.4591	-1.32	21.12-21.25
qST8-A3-2	ST8	3	126.61	126.4-126.8	4.11866	4.5342	-1.2	23.16-23.36
qST8-A8-1	ST8	8	17.81	16.9-18.1	9.23769	10.7215	-1.84	2.02-2.69
qST8-A8-2	ST8	8	23.01	19.4-24.4	11.1408	12.6726	-1.99	2.69-10.37
qST8-A8-3	ST8	8	28.31	27.8-28.5	8.07023	9.4887	-1.71	10.37-10.97
qST8-C3-1	ST8	13	174.81	172.2-176.8	5.69191	7.111	-1.64	50.8-53.44
qST8-C3-2	ST8	13	183.61	182.9-183.7	11.9372	13.9661	-2.4	55.45-56.38
qST8-C3-3	ST8	13	192.71	191.9-194.3	5.84815	8.5231	-1.78	56.65-58.52
qST8-C4-1	ST8	14	47.31	46.7-47.5	8.24817	9.3637	2.33	2.57-3.78
qST8-C4-2	ST8	14	51.01	50.7-51.1	4.24452	5.4211	1.91	4.1-4.15
qST8-C4-3	ST8	14	52.11	52-53.8	3.32661	7.1809	2.03	4.15-5.51
qST8-C7-1	ST8	17	25.51	24.5-27.5	2.82317	3.0453	1	28.45-34.32
qST9-A3-1	ST9	3	117.21	116.4-117.4	4.93024	5.4234	-0.06	20.65-20.83
qST9-A3-2	ST9	3	126.61	126.3-126.8	4.04054	4.4991	-0.06	23.16-23.36
qST9-A8-1	ST9	8	17.41	14.2-17.9	9.44818	10.8611	-0.09	2.01-2.22
qST9-A8-2	ST9	8	23.01	19.3-24.5	10.0645	11.4862	-0.09	2.69-10.37
qST9-A8-3	ST9	8	28.01	27.4-28.4	6.93532	8.3811	-0.08	10.37-10.97
qST9-C3-1	ST9	13	174.81	172.2-176.4	5.75918	7.2924	-0.08	50.8-53.44
qST9-C3-2	ST9	13	183.61	182.9-183.7	12.2019	14.4387	-0.12	55.45-56.38
qST9-C3-3	ST9	13	192.71	191.8-195.2	5.58775	8.2718	-0.09	56.65-58.52
qST9-C4-1	ST9	14	47.31	46.7-47.5	8.12231	9.2831	0.11	2.57-3.78
qST9-C4-2	ST9	14	52.11	52-53.8	3.78014	7.731	0.1	4.15-5.51
qST9-C7-1	ST9	17	29.71	28.8-30.3	2.69731	2.9149	0.05	30.05-31.11

## Sheet: S4
Table S4. The SOC QTL mapping results in 2019.
QTL	Chr	Peak (cM)	Confidence interval (cM)	LOD	R2	Addictive effect	Genomic region (Mb)
qSOC-A02-1	A02	86.91	86.2-88.4	5.74399	9.0952	-0.06	21.88-22.09
qSOC-A02-2	A02	101.91	100.8-102.7	4.01016	6.1519	0.05	22.96-23.09
qSOC-A08-1	A08	24.81	23.7-26	3.30274	7.2034	0.05	9.30-10.84
qSOC-A08-2	A08	30.71	29.1-31.6	3.48502	5.4875	-0.05	10.96-11.09
qSOC-A08-3	A08	41.01	38.2-41.6	5.19715	8.0523	-0.06	13.46-13.09
qSOC-A09-1	A09	165.71	163.7-168	3.60654	5.5024	0.05	33.75-33.09
qSOC-A10-1	A10	7.71	6.9-7.9	5.4901	8.6278	0.29	1.24-1.38
qSOC-C03-1	C03	176.11	173.5-176.4	7.25431	11.208	0.33	50.79-53.09
qSOC-C03-2	C03	183.71	183.2-184.3	4.20546	6.71	0.25	55.71-56.09
qSOC-C03-3	C03	197.71	193.7-202	4.43548	6.797	0.25	56.64-58.09

## Sheet: S5
Table S5. Sterol-related genes containing mutations within the CIs of the TS QTLs.
Gene Name	QTL	Darmor ID	TAIR ID	Mutation Type
BnORP1C.A03	cqTS-A03-1	BnaA03g23620D	AT4G08180	Indel
BnRIF10.A03	cqTS-A03-2	BnaA03g28360D	AT3G03710	Indel
BnDWF7.A03	cqTS-A03-2	BnaA03g28030D	AT3G02580	Indel
BnCYP702A1.A03	cqTS-A03-2	BnaA03g25800D	AT1G65670	SNP
BnGA1.A03	cqTS-A03-2	BnaA03g26050D	AT4G02780	Indel&SNP
BnaA08g09050D	cqTS-A08-2	BnaA08g09050D	AT5G23840	Indel&SNP
BnCIB1.A08	cqTS-A08-2	BnaA08g11120D	AT4G34530	Indel&SNP
BnSQS1.A08	cqTS-A08-2	BnaA08g11060D	AT4G34640	Indel&SNP
BnORP2A.A08	cqTS-A08-2	BnaA08g10340D	AT4G22540	Indel&SNP
BnGA2OX8.A08	cqTS-A08-2	BnaA08g09770D	AT4G21200	SNP
BnPSAT.A08	cqTS-A08-4	BnaA08g14930D	AT4G35630	SNP
BnaC03g63030D	cqTS-C03-1	BnaC03g63030D	AT5G23840	Indel&SNP
BnORP2A.C03	cqTS-C03-2	BnaC03g64980D	AT4G22540	Indel&SNP
BnGA2OX8.1.C03	cqTS-C03-2	BnaC03g64300D	AT4G21200	Indel
BnGA2OX8.2.C03	cqTS-C03-2	BnaC03g64330D	AT4G21200	Indel&SNP
BnSQS1.C03	cqTS-C03-2	BnaC03g65910D	AT4G34640	Indel&SNP
BnaC05g44630D	cqTS-C05-2	BnaC05g44630D	AT3G07340	Indel&SNP
BnORP3B.1.C05	cqTS-C05-2	BnaC05g43580D	AT3G09300	Indel&SNP
BnORP3B.2.C05	cqTS-C05-2	BnaC05g43590D	AT3G09300	Indel
BnSGT.C05	cqTS-C05-2	BnaC05g44970D	AT3G07020	Indel&SNP

## Sheet: S6
Table S6. The sterol-related genes within the mQTL intervals of the 21 sterol-related components.
Gene Name	QTL	Damor ID	TAIR ID	Type
BnROT3.A01	qST10-A01-3	BnaA01g01320D	AT4G36380	Indel
BnSQS2.A01	qST14-A01-1	BnaA01g02510D	AT4G34650	Indel
BnCIB1.A01	qST14-A01-1	BnaA01g02620D	AT4G34530	Indel
BnaA02g03020D	qST4-A02-1	BnaA02g03020D	AT5G16210	Indel&SNP
BnCPD.A03	qST19-A03-1	BnaA03g01680D	AT5G05690	Indel
BnORP1C.A03	qST11-A03-1	BnaA03g23620D	AT4G08180	Indel
BnFK.A04	qST14-A04-2	BnaA04g05110D	AT3G52940	Indel&SNP
BnSQP2.A04	qST14-A04-2	BnaA04g06060D	AT5G24140	Indel
BnBR6OX1.A04	qST14-A04-3	BnaA04g11490D	AT5G38970	Indel&SNP
BnSQE2.A04	qST14-A04-4	BnaA04g13320D	AT2G22830	Indel&SNP
BnSQP2.A06	qST13-A06-2	BnaA06g26710D	AT5G24140	Indel
BnSQP1.A06	qST13-A06-2	BnaA06g26720D	AT5G24150	Indel
BnHMG1.A08	qST8-A08-1	BnaA08g03520D	AT1G76490	SNP
BnHMG1.A08	qST7-A08-1	BnaA08g03520D	AT1G76490	SNP
BnaA08g09050D	qST8-A08-2	BnaA08g09050D	AT5G23840	Indel&SNP
BnaA08g09050D	qST7-A08-1	BnaA08g09050D	AT5G23840	Indel&SNP
BnaA08g09050D	qST9-A08-2	BnaA08g09050D	AT5G23840	Indel&SNP
BnORP2A.A08	qST3-A08-1	BnaA08g10340D	AT4G22540	Indel&SNP
BnORP2A.A08	qST8-A08-2	BnaA08g10340D	AT4G22540	Indel&SNP
BnORP2A.A08	qST9-A08-2	BnaA08g10340D	AT4G22540	Indel&SNP
BnORP2A.A08	qST15-A08-2	BnaA08g10340D	AT4G22540	Indel&SNP
BnORP2A.A08	qST2-A08-1	BnaA08g10340D	AT4G22540	Indel&SNP
BnSQS1.A08	qST4-A08-1	BnaA08g11060D	AT4G34640	Indel&SNP
BnSQS1.A08	qST3-A08-1	BnaA08g11060D	AT4G34640	Indel&SNP
BnSQS1.A08	qST8-A08-2	BnaA08g11060D	AT4G34640	Indel&SNP
BnSQS1.A08	qST9-A08-2	BnaA08g11060D	AT4G34640	Indel&SNP
BnSQS1.A08	qST15-A08-2	BnaA08g11060D	AT4G34640	Indel&SNP
BnSQS1.A08	qST2-A08-1	BnaA08g11060D	AT4G34640	Indel&SNP
BnCIB1.A08	qST4-A08-1	BnaA08g11120D	AT4G34530	Indel&SNP
BnCIB1.A08	qST3-A08-1	BnaA08g11120D	AT4G34530	Indel&SNP
BnCIB1.A08	qST8-A08-2	BnaA08g11120D	AT4G34530	Indel&SNP
BnCIB1.A08	qST9-A08-2	BnaA08g11120D	AT4G34530	Indel&SNP
BnCIB1.A08	qST15-A08-2	BnaA08g11120D	AT4G34530	Indel&SNP
BnCIB1.A08	qST2-A08-1	BnaA08g11120D	AT4G34530	Indel&SNP
BnCYP722A1.A08	qST14-A08-2	BnaA08g21980D	AT1G19630	Indel
BnCYP722A1.A08	qST14-A08-1	BnaA08g21980D	AT1G19630	Indel
BnSQP1.A09	qST18-A09-1	BnaA09g04980D	AT5G24150	Indel&SNP
BnaA09g06160D	qST18-A09-2	BnaA09g06160D	AT5G62610	Indel&SNP
BnaA09g06160D	qST18-A09-1	BnaA09g06160D	AT5G62610	Indel&SNP
BnPSAT1.A09	qST16-A09-2	BnaA09g50730D	AT1G04010	SNP
BnARV1.A10	qST21-A10-1	BnaA10g00820D	AT1G01020	Indel&SNP
BnPSAT1.A10	qST21-A10-1	BnaA10g02340D	AT1G04010	Indel&SNP
BnCYP88A3.A10	qST21-A10-1	BnaA10g03180D	AT1G05160	Indel&SNP
BnaA10g03600D	qST21-A10-1	BnaA10g03600D	At1g05440	Indel&SNP
BnSMO2-1.A10	qST21-A10-1	BnaA10g04830D	AT1G07420	Indel&SNP
Bn3BETAHSD/D1.A10	qST21-A10-1	BnaA10g05250D	AT1G47290	Indel&SNP
BnUGT80B1.A10	qST21-A10-1	BnaA10g09020D	AT1G43620	SNP
BnCER3.A10	qST21-A10-1	BnaA10g11680D	AT5G57800	SNP
BnORP3C.A10	qST21-A10-1	BnaA10g12420D	AT5G59420	Indel&SNP
BnORP3C.A10	qST21-A10-1	BnaA10g12440D	AT5G59420	Indel
BnSQE3.C01	qST7-C01-1	BnaC01g01280D	AT4G37760	SNP
BnSQE3.C01	qST6-C01-1	BnaC01g01280D	AT4G37760	SNP
BnaC03g16290D	qST5-C03-1	BnaC03g16290D	AT5G50915	Indel&SNP
BnORP2B.C03	qST12-C03-1	BnaC03g29560D	AT4G12460	Indel
BnORP2B.C03	qST18-C03-1	BnaC03g29560D	AT4G12460	Indel
BnaC03g63030D	qST15-C03-1	BnaC03g63030D	AT5G23840	Indel&SNP
BnaC03g63030D	qST2-C03-1	BnaC03g63030D	AT5G23840	Indel&SNP
BnaC03g63030D	qST8-C03-1	BnaC03g63030D	AT5G23840	Indel&SNP
BnaC03g63030D	qST9-C03-1	BnaC03g63030D	AT5G23840	Indel&SNP
BnaC03g63030D	qST12-C03-2	BnaC03g63030D	AT5G23840	Indel&SNP
BnSQS1.C03	qST16-C03-1	BnaC03g65910D	AT4G34640	Indel&SNP
BnDWF4.C05	qST12-C05-2	BnaC05g34660D	AT3G50660	Indel&SNP
BnSMT3.C06	qST1-C06-1	BnaC06g36760D	AT1G76090	SNP
BnaC08g28800D	qST5-C08-2	BnaC08g28800D	AT3G57800	Indel&SNP
BnASAT1.C08	qST5-C08-2	BnaC08g32850D	AT3G51970	Indel
Bn3BETAHSD/D2.C08	qST5-C08-2	BnaC08g33090D	AT2G26260	Indel
BnSQP1.C09	qST2-C09-1	BnaC09g04540D	AT5G24150	Indel&SNP
BnSQP1.C09	qST16-C09-2	BnaC09g04540D	AT5G24150	Indel&SNP
BnSQP1.C09	qST12-C09-2	BnaC09g04540D	AT5G24150	Indel&SNP
BnHBI1.C09	qST11-C09-2	BnaC09g09710D	AT2G18300	Indel
BnCER1.C09	qST11-C09-3	BnaC09g16050D	AT1G02205	Indel&SNP
BnCER1.C09	qST11-C09-2	BnaC09g16050D	AT1G02205	Indel&SNP

## Sheet: S7
Table S7. RNA-seq sequencing quality parameters.
SampleName	Raw Reads	Raw Base	Clean Reads	Clean Base	Q20	Q30	GC content
Bn_Sterol_H1-1	44.73M	6.71G	44.31M	6.65G	0.972	0.9169	0.4793
Bn_Sterol_H1-2	46.02M	6.90G	45.50M	6.82G	0.9776	0.9332	0.4778
Bn_Sterol_H1-3	48.48M	7.27G	47.92M	7.19G	0.9729	0.9194	0.4812
Bn_Sterol_H2-1	46.42M	6.96G	45.80M	6.87G	0.9739	0.9228	0.4826
Bn_Sterol_H2-2	44.73M	6.71G	44.20M	6.63G	0.9693	0.9105	0.4847
Bn_Sterol_H2-3	44.49M	6.67G	43.98M	6.60G	0.9734	0.9211	0.4843
Bn_Sterol_H3-1	48.26M	7.24G	47.85M	7.18G	0.9734	0.9212	0.4838
Bn_Sterol_H3-2	48.15M	7.22G	47.65M	7.15G	0.973	0.92	0.48
Bn_Sterol_H3-3	46.49M	6.97G	45.93M	6.89G	0.9717	0.9166	0.48
Bn_Sterol_L1-1	44.62M	6.69G	44.10M	6.61G	0.9741	0.9228	0.4771
Bn_Sterol_L1-2	44.82M	6.72G	44.24M	6.64G	0.9756	0.9271	0.4787
Bn_Sterol_L1-3	45.12M	6.77G	44.56M	6.68G	0.9745	0.9246	0.4774
Bn_Sterol_L2-1	46.13M	6.92G	45.48M	6.82G	0.9743	0.9232	0.4824
Bn_Sterol_L2-2	46.21M	6.93G	45.62M	6.84G	0.9771	0.932	0.4805
Bn_Sterol_L2-3	48.24M	7.24G	47.59M	7.14G	0.9786	0.9364	0.4803
Bn_Sterol_L3-1	46.12M	6.92G	45.21M	6.78G	0.9775	0.9343	0.4798
Bn_Sterol_L3-2	44.64M	6.70G	43.95M	6.59G	0.98	0.9411	0.4828
Bn_Sterol_L3-3	46.63M	6.99G	46.15M	6.92G	0.9721	0.9174	0.483

## Sheet: S8
Table S8. The results of transcriptomic time-series analysis conducted using MaSigPro.
gene_id	cluster	Bn_Sterol_H1.1	Bn_Sterol_H1.2	Bn_Sterol_H1.3	Bn_Sterol_H2.1	Bn_Sterol_H2.2	Bn_Sterol_H2.3	Bn_Sterol_H3.1	Bn_Sterol_H3.2	Bn_Sterol_H3.3	Bn_Sterol_L1.1	Bn_Sterol_L1.2	Bn_Sterol_L1.3	Bn_Sterol_L2.1	Bn_Sterol_L2.2	Bn_Sterol_L2.3	Bn_Sterol_L3.1	Bn_Sterol_L3.2	Bn_Sterol_L3.3	Swissprot	Pfam	NR	KEGG_ANNOT	KEGG_pathway	GO_MF	GO_BP	GO_CC
BnaA01G0000400ZS	1	18.2144	31.5764	18.452	20.4936	14.9446	17.1697	15.6287	10.7952	12.8636	17.5257	20.1789	13.8374	11.3153	13.3857	14.2675	9.73695	11.9808	7.73428	Chromatin-remodeling complex subunit ies6 OS=Schizosaccharomyces pombe (strain 972 / ATCC 24843) GN=ies6 PE=3 SV=1	YL1 nuclear protein C-terminal domain	BnaAnng18000D [Brassica napus]	K11667 INO80C, IES6; INO80 complex subunit C	ko04626:Plant-pathogen interaction;	NA	NA	NA
BnaA01G0000600ZS	1	18.3123	15.8369	16.2011	8.01865	6.09376	8.58774	3.03622	3.10941	3.00948	15.9767	15.526	14.6118	5.47718	5.01271	5.64993	2.19292	2.55224	3.21999	Heterodimeric geranylgeranyl pyrophosphate synthase small subunit, chloroplastic OS=Arabidopsis thaliana GN=GGR PE=1 SV=2	Polyprenyl synthetase	PREDICTED: heterodimeric geranylgeranyl pyrophosphate synthase small subunit, chloroplastic [Brassica rapa]	K13789 GGPS; geranylgeranyl diphosphate synthase, type II [EC:2.5.1.1 2.5.1.10 2.5.1.29]	ko00900:Terpenoid backbone biosynthesis;ko04626:Plant-pathogen interaction;	NA	GO:0008299;GO:0008152;GO:0006629;GO:0006720;GO:0008150;GO:0008610;GO:0009058;GO:0009987;GO:0044237;GO:0044238;GO:0044249;GO:0044255;GO:0071704;GO:1901576;	NA
BnaA01G0000900ZS	1	1.10318	0.895907	1.0697	0.56683	0.258579	0.306904	0.292922	0.214707	0.219691	0.55457	0.575785	0.720887	0.31425	0.422033	0.410267	0.332417	0.315142	0.607712	Expansin-A20 OS=Arabidopsis thaliana GN=EXPA20 PE=2 SV=1	Lytic transglycolase	expansin-A20 precursor [Brassica rapa]	NA NA	NA	NA	NA	GO:0005576;GO:0005575;
BnaA01G0001600ZS	1	0.839144	0.878346	0.911128	0.470787	0.308429	0.297878	0.244956	0.22573	0.283746	0.491445	0.571492	0.759461	0.331216	0.340953	0.33282	0.308323	0.390531	0.419115	Expansin-A20 OS=Arabidopsis thaliana GN=EXPA20 PE=2 SV=1	Lytic transglycolase	expansin-A20 precursor [Brassica rapa]	NA NA	NA	NA	NA	GO:0005576;GO:0005575;
BnaA01G0003200ZS	1	1.59108	1.57906	1.27498	0.294832	0.389553	0.182906	0.137955	0.107163	0.057768	0.961185	0.967183	1.01062	0.081259	0.109995	0.167093	0.196053	0	0.085202	Endoglucanase 24 OS=Arabidopsis thaliana GN=At4g39010 PE=2 SV=1	Glycosyl hydrolase family 9	PREDICTED: endoglucanase 24 [Brassica rapa]	K01179 E3.2.1.4; endoglucanase [EC:3.2.1.4]	ko00500:Starch and sucrose metabolism;ko02020:Two-component system;	GO:0004553;GO:0003674;GO:0003824;GO:0016787;GO:0016798;	NA	NA
BnaA01G0004900ZS	1	3.44127	3.86471	3.79801	1.26407	1.08956	0.880507	1.16068	1.33312	0.700802	3.33312	3.08793	3.15971	1.44073	1.1004	1.11609	1.26106	0.847103	1.51186	UDP-galactose transporter 2 OS=Arabidopsis thaliana GN=UDP-GALT2 PE=2 SV=1	Triose-phosphate Transporter family	BnaC01g00350D [Brassica napus]	K15285 SLC35E3; solute carrier family 35, member E3	ko04626:Plant-pathogen interaction;	NA	NA	NA
BnaA01G0006000ZS	1	12.1781	10.1486	11.4787	8.09896	8.61501	5.75421	6.9647	6.28455	6.35495	12.3448	10.1925	10.4274	9.15145	9.70271	9.44525	5.26893	5.91825	6.66596	Coatomer subunit alpha-1 OS=Arabidopsis thaliana GN=At1g62020 PE=2 SV=2	WD domain, G-beta repeat	PREDICTED: coatomer subunit alpha-2 [Brassica rapa]	K05236 COPA, RET1; coatomer subunit alpha	ko04626:Plant-pathogen interaction;ko04626:Plant-pathogen interaction;	GO:0005198;GO:0003674;	NA	NA
BnaA01G0010700ZS	1	9.01882	8.9856	9.17773	4.90531	4.03059	4.97547	3.08054	3.16396	2.58516	7.95285	7.42115	7.21411	4.78485	5.53911	3.67702	2.57958	2.73243	3.53616	Uncharacterized tRNA/rRNA methyltransferase YsgA OS=Bacillus subtilis (strain 168) GN=ysgA PE=3 SV=2	SpoU rRNA Methylase family	BnaA01g00120D [Brassica napus]	K03437 spoU; RNA methyltransferase, TrmH family	ko04626:Plant-pathogen interaction;	GO:0003723;GO:0003674;GO:0003676;GO:0005488;GO:0097159;GO:1901363;	NA	NA
BnaA01G0014000ZS	1	8.42771	7.95462	7.43265	5.18953	5.40959	4.00206	6.30772	5.31689	5.80489	7.57066	8.53432	5.99651	5.56482	6.09415	5.65756	4.0891	4.30595	4.38519	Suppressor of RPS4-RLD 1 OS=Arabidopsis thaliana GN=SRFR1 PE=1 SV=1	Tetratricopeptide repeat	PREDICTED: tetratricopeptide repeat protein 13 [Brassica rapa]	K16369 CHO2; phosphatidylethanolamine N-methyltransferase [EC:2.1.1.17]	ko00564:Glycerophospholipid metabolism;	GO:0005515;GO:0003674;GO:0005488;	NA	NA
BnaA01G0016900ZS	1	9.99545	9.35826	9.00452	7.15566	8.1189	7.49623	2.036	2.08204	1.74415	8.87684	8.55868	10.2574	5.86805	5.43476	6.03597	1.19162	2.02515	2.18095	Transcription factor SPATULA OS=Arabidopsis thaliana GN=SPT PE=1 SV=1	Helix-loop-helix DNA-binding domain	PREDICTED: transcription factor SPATULA [Brassica rapa]	K16189 PIF4; phytochrome-interacting factor 4	ko04075:Plant hormone signal transduction;ko04626:Plant-pathogen interaction;	NA	GO:0006355;GO:0008152;GO:0006139;GO:0006351;GO:0006725;GO:0006807;GO:0008150;GO:0009058;GO:0009059;GO:0009889;GO:0009987;GO:0010467;GO:0010468;GO:0010556;GO:0016070;GO:0018130;GO:0019219;GO:0019222;GO:0019438;GO:0031323;GO:0031326;GO:0032774;GO:0034641;GO:0034645;GO:0034654;GO:0043170;GO:0044237;GO:0044238;GO:0044249;GO:0044260;GO:0044271;GO:0046483;GO:0050789;GO:0050794;GO:0051171;GO:0051252;GO:…	NA
BnaA01G0017200ZS	1	6.44764	6.03214	5.53425	3.5138	3.60234	3.2348	2.53633	2.23397	1.97273	6.05218	5.39625	5.3332	2.93496	2.55476	2.29979	1.95173	2.19619	3.05514	--	Remorin, C-terminal region	BnaA01g00760D [Brassica napus]	NA NA	NA	NA	NA	NA
BnaA01G0018300ZS	1	1.241	0.82967	0.625995	0.253795	0.484418	0.159423	0.407574	0.39588	0.54189	0.708767	0.822158	0.482128	0.443972	0.3013	0.632135	0.298841	0.294771	0.350294	Molybdenum cofactor sulfurase OS=Arabidopsis thaliana GN=ABA3 PE=1 SV=1	--	PREDICTED: uncharacterized protein LOC103863824 [Brassica rapa]	K15631 ABA3; molybdenum cofactor sulfurtransferase [EC:2.8.1.9]	ko00790:Folate biosynthesis;	NA	NA	NA
BnaA01G0048600ZS	1	42.7724	43.3123	44.9649	17.9712	16.3475	13.9292	10.4659	10.1503	11.0898	43.024	46.6963	42.4749	14.2189	14.1966	14.0276	7.56947	7.38769	9.91183	Glycine dehydrogenase (decarboxylating) 1, mitochondrial OS=Arabidopsis thaliana GN=GLDP1 PE=1 SV=2	Glycine cleavage system P-protein	PREDICTED: glycine dehydrogenase (decarboxylating) 1, mitochondrial [Brassica rapa]	K00281 GLDC, gcvP; glycine dehydrogenase [EC:1.4.4.2]	ko00260:Glycine, serine and threonine metabolism;ko00630:Glyoxylate and dicarboxylate metabolism;	GO:0004375;GO:0003674;GO:0003824;GO:0016491;GO:0016638;GO:0016642;	NA	NA
BnaA01G0057700ZS	1	9.91455	6.35903	7.39796	3.1825	4.11494	2.69772	3.07642	3.04404	3.70811	6.73279	6.88043	5.90626	4.10813	3.76645	4.08361	2.64708	2.52122	3.09436	Sister chromatid cohesion protein PDS5 OS=Saccharomyces cerevisiae (strain ATCC 204508 / S288c) GN=PDS5 PE=1 SV=1	--	PREDICTED: DNA ligase 1-like isoform X2 [Brassica rapa]	K11267 PDS5; sister chromatid cohesion protein PDS5	ko04626:Plant-pathogen interaction;	NA	NA	NA
BnaA01G0058800ZS	1	6.4804	5.92642	6.70603	3.13109	3.49654	2.44565	3.42188	2.94303	3.10634	5.0496	5.88399	4.99182	2.80376	3.79666	3.58639	2.38823	2.3051	2.63087	Monogalactosyldiacylglycerol synthase 1, chloroplastic OS=Arabidopsis thaliana GN=MGD1 PE=1 SV=1	Glycosyltransferase family 28 C-terminal domain	BnaA01g05080D [Brassica napus]	K03715 MGD; 1,2-diacylglycerol 3-beta-galactosyltransferase [EC:2.4.1.46]	ko00561:Glycerolipid metabolism;ko04626:Plant-pathogen interaction;	NA	GO:0005975;GO:0008152;GO:0008150;GO:0044238;GO:0071704;	NA
BnaA01G0059000ZS	1	10.759	12.6134	11.8444	5.68779	5.97696	4.79541	2.6356	1.78463	2.84132	6.91012	8.6281	6.34695	4.48345	3.39198	4.68769	3.62294	2.6215	1.62431	ADP-ribosylation factor 1 OS=Brassica rapa subsp. pekinensis GN=ARF1 PE=2 SV=3	ADP-ribosylation factor family	ADP-ribosylation factor 3 [Arabidopsis lyrata subsp. lyrata]	K07942 ARL1; ADP-ribosylation factor-like protein 1	ko04626:Plant-pathogen interaction;ko04626:Plant-pathogen interaction;	GO:0005525;GO:0000166;GO:0001882;GO:0001883;GO:0003674;GO:0005488;GO:0017076;GO:0019001;GO:0032549;GO:0032550;GO:0032553;GO:0032555;GO:0032561;GO:0035639;GO:0036094;GO:0043167;GO:0043168;GO:0097159;GO:0097367;GO:1901265;GO:1901363;	NA	NA
BnaA01G0094100ZS	1	3.0363	3.5445	2.90707	1.7619	1.42239	1.22831	0.883992	0.778592	0.732684	2.91388	2.87334	2.40568	1.96188	1.95735	1.797	0.709679	0.808739	0.844826	Adenylosuccinate lyase OS=Haemophilus influenzae (strain ATCC 51907 / DSM 11121 / KW20 / Rd) GN=purB PE=3 SV=1	AP2 domain	BnaC01g40920D [Brassica napus]	K01756 purB, ADSL; adenylosuccinate lyase [EC:4.3.2.2]	ko00230:Purine metabolism;ko00250:Alanine, aspartate and glutamate metabolism;	GO:0003700;GO:0140110;GO:0003674;	NA	NA
BnaA01G0142100ZS	1	27.027	27.549	27.7535	10.3062	10.6998	8.69349	4.3254	3.59388	3.26075	26.4202	26.3224	26.5857	7.38516	7.55885	7.1398	2.1006	2.80094	3.70376	Glucose-6-phosphate isomerase 1, chloroplastic OS=Arabidopsis thaliana GN=PGI1 PE=1 SV=1	Phosphoglucose isomerase	PREDICTED: glucose-6-phosphate isomerase 1, chloroplastic [Brassica rapa]	K01810 GPI, pgi; glucose-6-phosphate isomerase [EC:5.3.1.9]	ko00010:Glycolysis / Gluconeogenesis;ko00030:Pentose phosphate pathway;ko00500:Starch and sucrose metabolism;ko00520:Amino sugar and nucleotide sugar metabolism;ko04626:Plant-pathogen interaction;	GO:0004347;GO:0003674;GO:0003824;GO:0016853;GO:0016860;GO:0016861;	NA	NA
BnaA01G0144100ZS	1	15.0047	15.3015	15.7986	7.77045	6.25884	6.67453	5.03364	6.2662	4.94186	13.9194	13.6934	14.056	5.72467	7.23987	6.82763	4.02073	5.01248	4.7323	Argininosuccinate synthase, chloroplastic OS=Arabidopsis thaliana GN=At4g24830 PE=2 SV=3	Arginosuccinate synthase	PREDICTED: argininosuccinate synthase, chloroplastic-like [Brassica rapa]	K01940 argG, ASS1; argininosuccinate synthase [EC:6.3.4.5]	ko00220:Arginine biosynthesis;ko00250:Alanine, aspartate and glutamate metabolism;ko04626:Plant-pathogen interaction;	GO:0004055;GO:0003674;GO:0003824;GO:0016874;GO:0016879;	NA	NA
BnaA01G0144200ZS	1	8.64658	8.23088	8.94854	5.60942	5.47096	4.68837	3.24747	3.42451	3.69458	8.43669	8.25415	8.62798	5.50651	5.61437	6.10242	2.90263	3.10812	3.47785	Conserved oligomeric Golgi complex subunit 2 OS=Homo sapiens GN=COG2 PE=1 SV=1	Domain of unknown function (DUF3510)	BnaA01g14200D [Brassica napus]	NA NA	NA	NA	GO:0007030;GO:0006996;GO:0008150;GO:0009987;GO:0010256;GO:0016043;GO:0071840;	NA
BnaA01G0146300ZS	1	131.581	117.259	151.939	7.93617	8.26608	4.8368	16.3529	19.4252	12.6561	90.2401	114.773	111.482	3.40203	1.93935	9.87895	2.77979	8.89796	8.34601	Superoxide dismutase [Fe] 1, chloroplastic OS=Arabidopsis thaliana GN=FSD1 PE=1 SV=4	Iron/manganese superoxide dismutases, alpha-hairpin domain	PREDICTED: superoxide dismutase [Fe] 1, chloroplastic [Brassica rapa]	K04564 SOD2; superoxide dismutase, Fe-Mn family [EC:1.15.1.1]	ko04013:MAPK signaling pathway - fly;ko04068:FoxO signaling pathway;ko04146:Peroxisome;ko04211:Longevity regulating pathway;ko04212:Longevity regulating pathway - worm;ko04213:Longevity regulating pathway - multiple species;	GO:0004784;GO:0003674;GO:0003824;GO:0016491;GO:0016209;GO:0016721;	NA	NA
BnaA01G0150300ZS	1	22.4933	24.8219	22.0846	11.3548	10.2092	9.71809	9.64663	10.1072	10.646	19.1427	23.053	19.4563	10.0565	10.6067	9.49683	9.83482	7.66732	8.75757	Serine/arginine-rich splicing factor RS40 OS=Arabidopsis thaliana GN=RS40 PE=1 SV=2	RNA recognition motif. (a.k.a. RRM, RBD, or RNP domain)	BnaA01g14750D [Brassica napus]	K12893 SFRS4_5_6; splicing factor, arginine/serine-rich 4/5/6	ko03040:Spliceosome;ko04626:Plant-pathogen interaction;	GO:0003676;GO:0003674;GO:0005488;GO:0097159;GO:1901363;	NA	NA
BnaA01G0168000ZS	1	1.33689	1.45003	1.53627	0.577152	0.650953	0.634246	0.818043	0.24662	0.312406	1.05649	0.742136	0.7898	0.830438	0.699219	1.0486	0.677858	0.474996	0.680624	Proton pump-interactor 1 OS=Arabidopsis thaliana GN=PPI1 PE=1 SV=2	--	PREDICTED: proton pump-interactor 1 [Brassica rapa]	NA NA	NA	NA	NA	NA
BnaA01G0168300ZS	1	5.3998	5.74642	3.53004	3.55065	2.63368	2.78426	3.10058	2.70945	3.16794	3.28469	3.49141	2.75624	2.92975	3.05328	3.56011	2.43869	3.11742	3.44295	PRA1 family protein H OS=Arabidopsis thaliana GN=PRA1H PE=2 SV=1	PRA1 family protein	BnaA01g16540D [Brassica napus]	NA NA	NA	NA	NA	NA
BnaA01G0174700ZS	1	16.557	17.8048	18.7931	4.01214	3.87592	3.39451	0.302925	0.265917	0.317925	15.8771	18.0518	16.3027	2.70155	3.00893	3.0179	0.60507	0.153896	0.592963	Uncharacterized GPI-anchored protein At4g28100 OS=Arabidopsis thaliana GN=At4g28100 PE=1 SV=1	--	PREDICTED: uncharacterized GPI-anchored protein At4g28100 [Brassica rapa]	K17964 LRPPRC; leucine-rich PPR motif-containing protein, mitochondrial	ko04626:Plant-pathogen interaction;	NA	NA	NA
BnaA01G0177200ZS	1	4.13781	3.05468	3.01158	2.60666	3.29052	1.93313	3.14676	2.31433	2.59631	4.18729	4.63298	3.94368	2.42381	2.44439	3.25591	1.3962	1.92554	2.02735	Palmitoyl-protein thioesterase 1 OS=Homo sapiens GN=PPT1 PE=1 SV=1	Palmitoyl protein thioesterase	PREDICTED: palmitoyl-protein thioesterase 1-like [Brassica rapa]	K01074 PPT; palmitoyl-protein thioesterase [EC:3.1.2.22]	ko00062:Fatty acid elongation;ko04142:Lysosome;ko04626:Plant-pathogen interaction;	NA	GO:0006464;GO:0008152;GO:0006807;GO:0008150;GO:0009987;GO:0019538;GO:0036211;GO:0043170;GO:0043412;GO:0044237;GO:0044238;GO:0044260;GO:0044267;GO:0071704;GO:1901564;	NA
BnaA01G0177600ZS	1	2.24048	1.94098	2.37081	0.759352	0.637945	0.654494	0.166694	0.490019	0.381538	1.75521	1.81682	1.53802	0.574312	0.697893	0.825434	0.187484	0.342916	0.266319	--	--	PREDICTED: uncharacterized protein LOC103868186 [Brassica rapa]	NA NA	NA	NA	NA	NA
BnaA01G0178800ZS	1	0.966601	1.13758	1.57914	0.746959	0.767274	1.01273	0.712689	0.508211	0.603291	1.11685	1.283	0.648295	0.780386	0.498958	0.571537	0.437638	0.474778	0.375892	Putative MO25-like protein At4g17270 OS=Arabidopsis thaliana GN=At4g17270 PE=2 SV=1	Mo25-like	BnaA01g17790D [Brassica napus]	K08272 CAB39, MO25; calcium binding protein 39	ko04150:mTOR signaling pathway;ko04152:AMPK signaling pathway;	NA	NA	NA
BnaA01G0179700ZS	1	20.076	21.0728	22.7031	19.1045	15.4113	17.1225	14.6121	13.6941	14.3883	18.3427	19.8563	17.8817	12.0528	14.8126	16.8479	11.6875	13.7138	13.531	Ubiquitin-like domain-containing CTD phosphatase OS=Arabidopsis thaliana GN=At4g06599 PE=2 SV=1	Ubiquitin family	BnaA01g17890D [Brassica napus]	K17618 UBLCP1; ubiquitin-like domain-containing CTD phosphatase 1 [EC:3.1.3.16]	ko04626:Plant-pathogen interaction;	GO:0005515;GO:0003674;GO:0005488;	NA	NA
BnaA01G0180800ZS	1	18.7471	16.872	16.1431	8.83542	8.46846	9.54461	8.66575	8.42257	8.6271	15.3027	12.9566	14.3735	7.93349	7.58494	7.67164	6.00062	7.60553	6.60311	ATP-dependent Clp protease proteolytic subunit-related protein 4, chloroplastic OS=Arabidopsis thaliana GN=CLPR4 PE=1 SV=1	Clp protease	BnaA01g17990D [Brassica napus]	K01358 clpP, CLPP; ATP-dependent Clp protease, protease subunit [EC:3.4.21.92]	ko04112:Cell cycle - Caulobacter;ko04212:Longevity regulating pathway - worm;ko04626:Plant-pathogen interaction;	GO:0004252;GO:0003674;GO:0003824;GO:0004175;GO:0008236;GO:0008233;GO:0070011;GO:0016787;GO:0017171;GO:0140096;	NA	NA
BnaA01G0181000ZS	1	3.83081	4.07741	4.39662	3.64365	3.69186	2.26152	1.75393	2.68248	2.6371	3.45343	2.98081	3.68631	2.4599	2.45794	3.24933	1.7501	2.13762	2.14412	General transcription factor IIH subunit 4 OS=Pan troglodytes GN=GTF2H4 PE=3 SV=1	Transcription factor Tfb2	BnaA01g18010D [Brassica napus]	K03144 TFIIH4, GTF2H4, TFB2; transcription initiation factor TFIIH subunit 4	ko03022:Basal transcription factors;ko03420:Nucleotide excision repair;ko04626:Plant-pathogen interaction;ko04626:Plant-pathogen interaction;	NA	NA	GO:0000439;GO:0005622;GO:0005575;GO:0005623;GO:0005634;GO:0005667;GO:0043231;GO:0032991;GO:0043226;GO:0043227;GO:0043229;GO:0044422;GO:0044424;GO:0044428;GO:0044446;GO:0044464;GO:0044798;GO:0090575;
BnaA01G0183000ZS	1	50.2398	36.9967	50.4171	32.8173	24.2009	22.8363	23.9037	22.8865	18.0436	39.1467	33.5588	32.6575	25.6231	34.2868	40.7031	14.993	13.6736	15.9947	--	NYN domain	BnaCnng30950D [Brassica napus]	K17573 LKAP, MARF1; meiosis arrest female protein 1	ko04626:Plant-pathogen interaction;	NA	NA	NA
BnaA01G0184300ZS	1	11.3648	8.38557	10.1743	2.34397	2.65719	2.11195	1.75267	1.75692	1.40042	7.85952	7.21941	7.09397	1.86665	1.53232	1.91465	0.57265	1.19258	0.995827	Uncharacterized protein At1g04910 OS=Arabidopsis thaliana GN=At1g04910 PE=2 SV=1	GDP-fucose protein O-fucosyltransferase	BnaA01g17130D [Brassica napus]	K13506 GPAT3_4, AGPAT9, AGPAT6; glycerol-3-phosphate O-acyltransferase 3/4 [EC:2.3.1.15]	ko00561:Glycerolipid metabolism;ko00564:Glycerophospholipid metabolism;ko04626:Plant-pathogen interaction;	NA	NA	NA
BnaA01G0185800ZS	1	2.73378	2.50569	3.61677	1.68479	1.7527	1.56561	0.565892	0.38091	0.231674	2.4661	1.65224	2.3782	0.932541	0.965086	0.99364	0.126381	0.531304	0.210266	-	-	-	-	-	-	-	-
BnaA01G0191200ZS	1	4.43858	3.90547	4.55583	2.32346	3.56978	1.99763	2.46491	2.05526	4.13357	4.49878	5.07744	4.05349	2.99618	4.43335	4.01323	2.18493	1.63735	1.94033	L-arabinokinase OS=Arabidopsis thaliana GN=ARA1 PE=1 SV=1	Galactokinase galactose-binding signature	BnaA01g17720D [Brassica napus]	K12446 E2.7.1.46; L-arabinokinase [EC:2.7.1.46]	ko00520:Amino sugar and nucleotide sugar metabolism;	GO:0005524;GO:0000166;GO:0003674;GO:0005488;GO:0008144;GO:0017076;GO:0030554;GO:0032553;GO:0032555;GO:0032559;GO:0035639;GO:0036094;GO:0043167;GO:0043168;GO:0097159;GO:0097367;GO:1901265;GO:1901363;	NA	NA
BnaA01G0192600ZS	1	31.7102	29.1575	29.4834	22.5761	24.2179	21.3304	13.4665	10.6516	11.2074	30.5697	26.5257	31.3214	19.4499	18.6703	20.1031	7.64878	9.21595	10.889	Pyridine nucleotide-disulfide oxidoreductase domain-containing protein 2 OS=Pongo abelii GN=PYROXD2 PE=2 SV=1	NAD(P)-binding Rossmann-like domain	BnaA01g18320D [Brassica napus]	K09835 crtISO, crtH; prolycopene isomerase [EC:5.2.1.13]	ko00906:Carotenoid biosynthesis;	NA	NA	NA
BnaA01G0193100ZS	1	7.10905	5.7736	5.33838	4.14677	3.88749	2.8177	4.11529	4.15385	5.02086	5.08752	4.74032	5.53319	3.9485	4.17696	4.2798	3.28797	3.52185	3.71002	Endoplasmic reticulum metallopeptidase 1 OS=Mus musculus GN=Ermp1 PE=2 SV=2	Peptidase family M28	BnaA01g18360D [Brassica napus]	K13095 SF1; splicing factor 1	ko04626:Plant-pathogen interaction;	NA	GO:0006508;GO:0008152;GO:0006807;GO:0008150;GO:0019538;GO:0043170;GO:0044238;GO:0071704;GO:1901564;	NA
BnaA01G0193500ZS	1	10.8903	13.6063	11.4962	7.21561	6.79617	5.67466	5.42647	6.79771	6.40334	11.775	11.3416	9.21331	5.96915	8.94995	8.26656	7.6491	5.75039	5.36633	Vesicle-associated membrane protein 724 OS=Arabidopsis thaliana GN=VAMP724 PE=2 SV=2	Regulated-SNARE-like domain	BnaA01g18380D [Brassica napus]	K08511 ATVAMP72; vesicle-associated membrane protein 72	ko04626:Plant-pathogen interaction;	NA	NA	GO:0016021;GO:0005575;GO:0016020;GO:0031224;GO:0044425;
BnaA01G0194800ZS	1	4.50162	5.2043	5.6093	2.60794	2.55811	1.9929	1.9991	2.06745	2.14329	4.34966	4.7285	3.59769	2.75056	2.88751	2.54363	1.56926	1.47852	1.81069	Probable helicase MAGATAMA 3 OS=Arabidopsis thaliana GN=MAA3 PE=2 SV=1	AAA domain	PREDICTED: probable helicase MAGATAMA 3 isoform X1 [Brassica rapa]	K10706 SETX, ALS4; senataxin [EC:3.6.4.-]	ko04626:Plant-pathogen interaction;	NA	NA	NA
BnaA01G0199700ZS	1	6.26812	6.06593	3.80293	2.53147	3.14794	1.70563	1.1376	2.3218	1.64793	4.34049	3.39926	3.97849	2.89932	1.81865	2.76461	2.84959	2.24887	4.13018	Protein FRA10AC1 OS=Homo sapiens GN=FRA10AC1 PE=1 SV=3	Folate-sensitive fragile site protein Fra10Ac1	BnaAnng10410D [Brassica napus]	K13121 FRA10AC1; protein FRA10AC1	ko04626:Plant-pathogen interaction;	NA	NA	NA
BnaA01G0200100ZS	1	6.42999	5.83243	5.24408	3.47738	3.87781	3.12837	2.12986	2.38486	2.64792	5.29755	4.55973	4.39701	3.68883	2.84149	3.73338	1.46841	2.2898	1.70347	Calcium-binding mitochondrial carrier protein Aralar1 OS=Homo sapiens GN=SLC25A12 PE=1 SV=2	Mitochondrial carrier protein	BnaAnng10350D [Brassica napus]	K15100 SLC25A1, CTP; solute carrier family 25 (mitochondrial citrate transporter), member 1	ko04626:Plant-pathogen interaction;	NA	NA	NA
BnaA01G0201900ZS	1	21.6891	23.4974	21.5776	9.69347	9.62597	8.89673	8.74091	8.96181	8.00089	19.8167	17.8401	19.3176	6.31766	6.13064	6.95667	5.40397	6.15597	8.24132	Proteasome subunit beta type-2-A OS=Arabidopsis thaliana GN=PBD1 PE=1 SV=1	Proteasome subunit	PREDICTED: proteasome subunit beta type-2-A [Brassica rapa]	K02734 PSMB2; 20S proteasome subunit beta 4 [EC:3.4.25.1]	ko03050:Proteasome;ko04626:Plant-pathogen interaction;ko04626:Plant-pathogen interaction;	GO:0004298;GO:0003674;GO:0003824;GO:0004175;GO:0008233;GO:0070011;GO:0016787;GO:0070003;GO:0140096;	NA	NA
BnaA01G0202100ZS	1	7.85878	6.82941	7.6521	0.291604	0.412294	0.273452	0.110477	0.199494	0.06876	5.27306	6.18947	5.64169	0.148217	0.175149	0.241768	0	0.040223	0	Protein tesmin/TSO1-like CXC 2 OS=Arabidopsis thaliana GN=TCX2 PE=1 SV=1	Tesmin/TSO1-like CXC domain, cysteine-rich domain	BnaA01g18960D [Brassica napus]	K11600 RRP41, EXOSC4, SKI6; exosome complex component RRP41	ko03018:RNA degradation;ko04626:Plant-pathogen interaction;	NA	NA	NA
BnaA01G0203400ZS	1	6.76077	5.781	6.98923	2.63042	3.46491	2.41512	2.97898	2.22255	3.56358	5.81569	5.37355	4.40878	2.81474	3.58506	3.93891	2.92761	2.26712	4.31617	Protein TIFY 4B OS=Arabidopsis thaliana GN=TIFY4B PE=1 SV=1	Divergent CCT motif	PREDICTED: protein TIFY 4B isoform X1 [Brassica rapa]	K13464 JAZ; jasmonate ZIM domain-containing protein	ko04075:Plant hormone signal transduction;	GO:0010309;GO:0003674;GO:0003824;GO:0016491;GO:0016701;GO:0016702;GO:0051213;	NA	NA
BnaA01G0228900ZS	1	13.7114	15.308	14.9105	2.79516	3.56209	4.93597	2.50842	2.67411	2.26438	13.7743	12.3923	13.3542	3.04818	4.02236	5.12974	2.30378	2.95736	4.07929	--	--	BnaAnng23570D [Brassica napus]	NA NA	NA	NA	NA	NA
BnaA01G0229000ZS	1	46.5911	46.3225	43.3373	8.7185	8.73539	7.75431	3.77202	3.49365	2.98602	39.6929	43.0874	34.8966	7.7917	8.49884	7.35445	4.49483	3.38477	5.12352	Tubulin beta-3 chain OS=Arabidopsis thaliana GN=TUBB3 PE=2 SV=2	Tubulin C-terminal domain	tubulin beta-2 [Arabidopsis lyrata subsp. lyrata]	K07375 TUBB; tubulin beta	ko04145:Phagosome;ko04540:Gap junction;ko04626:Plant-pathogen interaction;ko04626:Plant-pathogen interaction;ko04626:Plant-pathogen interaction;	GO:0003924;GO:0003674;GO:0003824;GO:0017111;GO:0016462;GO:0016787;GO:0016817;GO:0016818;	NA	NA
BnaA01G0230200ZS	1	12.9204	8.90123	11.7016	5.05956	6.01957	4.72323	6.51842	4.49178	6.37619	8.81142	6.57563	6.47255	5.98332	4.23835	5.65917	4.04163	4.10158	5.66333	Protein TOC75-3, chloroplastic OS=Arabidopsis thaliana GN=TOC75-3 PE=1 SV=1	Surface antigen variable number repeat	PREDICTED: protein TOC75-3, chloroplastic [Brassica rapa]	K07277 SAM50, TOB55, bamA; outer membrane protein insertion porin family	ko04626:Plant-pathogen interaction;ko04626:Plant-pathogen interaction;	NA	NA	GO:0019867;GO:0005575;GO:0016020;
BnaA01G0234400ZS	1	18.2636	16.7468	17.9773	8.85403	12.8285	9.22749	8.92851	9.01441	9.74218	13.6456	16.3745	15.7431	7.83116	8.53926	8.66601	6.32125	6.66827	7.62806	Dolichol kinase OS=Bos taurus GN=DOLK PE=2 SV=1	--	BnaC01g24140D [Brassica napus]	K00902 DOLK; dolichol kinase [EC:2.7.1.108]	ko00510:N-Glycan biosynthesis;	NA	NA	NA
BnaA01G0256600ZS	1	17.6162	18.0725	18.1791	12.0325	13.7483	11.4741	9.01424	6.44468	6.06335	16.4203	14.0398	14.7605	10.8031	11.416	11.8686	5.86709	5.66634	8.0025	Protein AUXIN RESPONSE 4 OS=Arabidopsis thaliana GN=AXR4 PE=2 SV=1	Alpha/beta hydrolase family	BnaA01g21440D [Brassica napus]	K15718 LOX1_5; linoleate 9S-lipoxygenase [EC:1.13.11.58]	ko00591:Linoleic acid metabolism;	NA	NA	NA
BnaA01G0269500ZS	1	0.841502	0.787722	0.62101	0.108897	0.242774	0.226393	0	0.35948	0.448169	0.683178	0.560663	0.350032	0.573479	0.683713	0.132722	0.045384	0.21981	0	--	Domain of unknown function (DUF4228)	BnaA01g22110D [Brassica napus]	NA NA	NA	NA	NA	NA
BnaA01G0273400ZS	1	3.31766	3.58912	3.5314	0.216139	0.352939	0.171093	0.080133	0.083703	0.059126	2.8513	2.73021	2.75559	0.112329	0.127844	0.236687	0.120108	0.038597	0.153916	Inactive leucine-rich repeat receptor-like serine/threonine-protein kinase At1g60630 OS=Arabidopsis thaliana GN=At1g60630 PE=2 SV=1	Leucine rich repeat N-terminal domain	PREDICTED: inactive leucine-rich repeat receptor-like serine/threonine-protein kinase At1g60630 [Brassica rapa]	K04730 IRAK1; interleukin-1 receptor-associated kinase 1 [EC:2.7.11.1]	ko04010:MAPK signaling pathway;ko04064:NF-kappa B signaling pathway;ko04620:Toll-like receptor signaling pathway;ko04624:Toll and Imd signaling pathway;ko04626:Plant-pathogen interaction;ko04722:Neurotrophin signaling pathway;	GO:0004672;GO:0003674;GO:0003824;GO:0016301;GO:0016740;GO:0016772;GO:0016773;GO:0140096;	NA	NA
BnaA01G0274700ZS	1	8.8472	7.65962	7.11084	1.29485	1.30647	1.01773	0.323777	0.282801	0.258501	6.92218	7.02228	6.04423	0.964764	0.94256	1.08212	0.302295	0.331655	0.471749	Protein NSP-INTERACTING KINASE 3 OS=Arabidopsis thaliana GN=NIK3 PE=1 SV=1	Leucine rich repeat	leucine-rich repeat receptor-like kinase (mitochondrion) [Brassica rapa subsp. oleifera]	K13418 SERK1; somatic embryogenesis receptor kinase 1 [EC:2.7.10.1 2.7.11.1]	ko04626:Plant-pathogen interaction;	GO:0004672;GO:0003674;GO:0003824;GO:0016301;GO:0016740;GO:0016772;GO:0016773;GO:0140096;	NA	NA
BnaA01G0281500ZS	1	28.8511	28.9938	20.8328	5.56903	13.375	11.3734	11.2954	3.85547	3.5348	24.7349	25.0434	16.3166	18.6826	13.882	21.7939	4.81366	3.63433	6.06537	--	--	BnaC01g22920D [Brassica napus]	NA NA	NA	NA	NA	NA
BnaA01G0283200ZS	1	13.0876	14.3559	11.2901	1.812	2.05113	2.14407	1.18041	1.21911	1.06447	7.5626	11.6199	8.20285	0.799852	0.472149	0.772413	0.588529	1.27944	0.532445	Glucose-6-phosphate/phosphate translocator 2, chloroplastic OS=Arabidopsis thaliana GN=GPT2 PE=2 SV=2	EamA-like transporter family	PREDICTED: glucose-6-phosphate/phosphate translocator 2, chloroplastic [Brassica rapa]	K15283 SLC35E1; solute carrier family 35, member E1	ko04626:Plant-pathogen interaction;	NA	NA	GO:0016020;GO:0005575;
BnaA01G0286300ZS	1	9.18436	9.32416	9.51106	5.43984	4.34932	5.44283	5.44766	4.79438	4.15742	7.83856	9.42754	8.40476	4.56933	4.51663	4.81005	4.28597	3.83643	4.42704	Probable calcium-binding protein CML22 OS=Arabidopsis thaliana GN=CML22 PE=3 SV=1	EF-hand domain pair	BnaC07g07340D [Brassica napus]	K13448 CML; calcium-binding protein CML	ko04626:Plant-pathogen interaction;	GO:0003682;GO:0003674;GO:0005488;	NA	NA
BnaA01G0302800ZS	1	0.735771	1.27826	0.941841	0.405268	0.28035	0.468805	0.136628	0.176994	0.123825	0.666239	0.77496	0.434251	0.090955	0.148351	0.204802	0	0.071923	0.116909	Protein IQ-DOMAIN 1 OS=Arabidopsis thaliana GN=IQD1 PE=1 SV=1	IQ calmodulin-binding motif	PREDICTED: protein IQ-DOMAIN 1-like isoform X1 [Brassica rapa]	K14411 MSI; RNA-binding protein Musashi	ko03015:mRNA surveillance pathway;ko04626:Plant-pathogen interaction;	GO:0005515;GO:0003674;GO:0005488;	NA	NA
BnaA01G0303000ZS	1	4.60134	3.36433	3.88771	2.10916	2.7251	2.0474	2.3655	2.16025	2.3609	3.34694	2.98783	2.93191	2.04829	2.34624	2.57644	1.84954	1.66564	1.80046	Protein FAR-RED ELONGATED HYPOCOTYL 3 OS=Arabidopsis thaliana GN=FHY3 PE=1 SV=1	MULE transposase domain	PREDICTED: protein FAR-RED ELONGATED HYPOCOTYL 3-like isoform X1 [Brassica rapa]	K17604 ZSWIM3; zinc finger SWIM domain-containing protein 3	ko04626:Plant-pathogen interaction;	GO:0008270;GO:0003674;GO:0005488;GO:0046872;GO:0043167;GO:0043169;GO:0046914;	NA	NA
BnaA01G0303600ZS	1	8.64441	4.36672	8.45147	3.9991	4.0539	3.58288	5.32873	4.25207	3.78725	5.3567	5.7651	4.87397	3.45229	5.34325	4.93528	3.33782	2.59834	4.05503	WD repeat-containing protein LWD1 OS=Arabidopsis thaliana GN=LWD1 PE=2 SV=1	--	BnaA01g24900D [Brassica napus]	K11805 DCAF7, HAN11; DDB1- and CUL4-associated factor 7	ko04626:Plant-pathogen interaction;	NA	NA	NA
BnaA01G0306300ZS	1	1.71594	1.11688	1.55327	0.049463	0	0.040005	0.384704	0.21144	0.103973	0.687066	0.375137	0.698973	0	0.075581	0.02713	0.09813	0.021982	0.054577	UDP-glycosyltransferase 84A2 OS=Arabidopsis thaliana GN=UGT84A2 PE=1 SV=1	UDP-glucoronosyl and UDP-glucosyl transferase	BnaA01g24990D [Brassica napus]	K13068 BRT1; sinapate 1-glucosyltransferase [EC:2.4.1.120]	ko00940:Phenylpropanoid biosynthesis;ko04626:Plant-pathogen interaction;	NA	GO:0008152;GO:0008150;	NA
BnaA01G0308300ZS	1	29.576	30.6537	28.2765	19.2013	17.1464	19.4175	6.96327	8.69103	7.90608	28.6547	32.0573	31.9535	15.2561	17.1218	16.5868	3.8463	5.50694	7.00126	Uncharacterized protein At1g04910 OS=Arabidopsis thaliana GN=At1g04910 PE=2 SV=1	GDP-fucose protein O-fucosyltransferase	BnaA01g25300D [Brassica napus]	K13506 GPAT3_4, AGPAT9, AGPAT6; glycerol-3-phosphate O-acyltransferase 3/4 [EC:2.3.1.15]	ko00561:Glycerolipid metabolism;ko00564:Glycerophospholipid metabolism;ko04626:Plant-pathogen interaction;	NA	NA	NA
BnaA01G0324800ZS	1	12.926	11.4454	12.0486	13.0497	12.0924	10.9432	11.8221	11.0302	9.97769	12.955	12.4151	12.3053	10.676	12.0714	12.1635	7.00508	8.62647	9.77907	Probable serine/threonine-protein kinase WNK6 OS=Arabidopsis thaliana GN=WNK6 PE=2 SV=1	Protein kinase domain	PREDICTED: probable serine/threonine-protein kinase WNK6 [Brassica rapa]	K08867 WNK, PRKWNK; WNK lysine deficient protein kinase [EC:2.7.11.1]	ko04626:Plant-pathogen interaction;ko04626:Plant-pathogen interaction;	GO:0004672;GO:0003674;GO:0003824;GO:0016301;GO:0016740;GO:0016772;GO:0016773;GO:0140096;	NA	NA
BnaA01G0327300ZS	1	21.424	19.6699	20.3287	15.3213	13.0467	13.7799	8.32581	8.59676	6.66527	21.437	19.9059	18.7108	12.6634	12.7318	13.3975	5.27648	5.80558	8.31273	Protein SAWADEE HOMEODOMAIN HOMOLOG 2 OS=Arabidopsis thaliana GN=SHH2 PE=2 SV=1	--	BnaA01g26780D [Brassica napus]	NA NA	NA	GO:0003700;GO:0140110;GO:0003674;	NA	NA
BnaA01G0329300ZS	1	31.4505	25.6799	28.4551	9.07553	6.72675	8.26779	7.41741	6.27635	8.31887	23.733	26.4135	20.894	10.5292	9.49172	9.37281	8.34027	8.78374	9.08591	Receptor for activated C kinase 1C OS=Arabidopsis thaliana GN=RACK1C PE=1 SV=1	WD domain, G-beta repeat	BnaA01g26980D [Brassica napus]	K14753 RACK1; guanine nucleotide-binding protein subunit beta-2-like 1 protein	ko04626:Plant-pathogen interaction;ko04626:Plant-pathogen interaction;	GO:0005515;GO:0003674;GO:0005488;	NA	NA
BnaA01G0331400ZS	1	16.2672	13.7158	14.7725	3.36404	2.79977	2.31973	1.25854	0.849042	1.20588	12.3079	13.0275	9.88789	2.61552	2.1597	2.46954	0.710083	1.08505	1.11851	Probable inactive receptor kinase RLK902 OS=Arabidopsis thaliana GN=RLK902 PE=1 SV=1	Leucine rich repeat N-terminal domain	BnaA01g36890D [Brassica napus]	K04730 IRAK1; interleukin-1 receptor-associated kinase 1 [EC:2.7.11.1]	ko04010:MAPK signaling pathway;ko04064:NF-kappa B signaling pathway;ko04620:Toll-like receptor signaling pathway;ko04624:Toll and Imd signaling pathway;ko04626:Plant-pathogen interaction;ko04722:Neurotrophin signaling pathway;	GO:0004672;GO:0003674;GO:0003824;GO:0016301;GO:0016740;GO:0016772;GO:0016773;GO:0140096;	NA	NA
BnaA01G0344400ZS	1	10.32	10.853	12.2146	9.6114	9.24167	6.87774	3.09867	4.56439	2.97935	10.587	9.19908	9.53175	6.26944	6.0388	6.55107	3.16088	5.1162	4.33481	Probable sulfate transporter 3.4 OS=Arabidopsis thaliana GN=SULTR3;4 PE=2 SV=1	STAS domain	PREDICTED: probable sulfate transporter 3.4 [Brassica rapa]	K17471 SULTR3; sulfate transporter 3	ko04626:Plant-pathogen interaction;	NA	GO:0008272;GO:0006810;GO:0006811;GO:0006820;GO:0008150;GO:0015698;GO:0051179;GO:0051234;GO:0072348;	NA
BnaA01G0344500ZS	1	7.95614	6.96655	7.64886	4.83159	5.32859	3.57503	5.32952	5.3424	5.60999	6.92144	6.98959	5.9646	4.53882	5.08935	4.88058	3.54735	3.68277	4.80865	Coatomer subunit beta-2 OS=Arabidopsis thaliana GN=At1g52360 PE=2 SV=1 WD domain, G-beta repeat BnaA01g28330D [Brassica napus] K17302 COPB2, SEC27; coatomer subunit beta	ko04626:Plant-pathogen interaction;ko04626:Plant-pathogen interaction;	GO:0005198;GO:0003674;	NA	NA
BnaA01G0345300ZS	1	5.78425	4.47059	5.3818	2.89191	3.52122	2.52993	3.14055	3.32529	3.39545	5.56493	5.72308	4.99841	4.23899	4.5463	4.0051	2.53147	2.58575	3.83481	Topless-related protein 4 OS=Arabidopsis thaliana GN=TPR4 PE=1 SV=2	WD domain, G-beta repeat	BnaA01g28410D [Brassica napus]	K14963 WDR5, SWD3, CPS30; COMPASS component SWD3	ko04626:Plant-pathogen interaction;	GO:0005515;GO:0003674;GO:0005488;	NA	NA
BnaA01G0350300ZS	1	3.57731	3.07402	2.62884	0.207967	0.379288	0.086648	0.109058	0.033475	0.043743	2.0687	2.42049	2.30955	0.177043	0.153203	0.391462	0	0.190065	0.088445	Ethylene-responsive transcription factor 4 OS=Arabidopsis thaliana GN=ERF4 PE=1 SV=1	AP2 domain	BnaA01g28970D [Brassica napus]	K09286 EREBP; EREBP-like factor	ko04626:Plant-pathogen interaction;	GO:0003700;GO:0140110;GO:0003674;	NA	NA
BnaA01G0353200ZS	1	1.7943	2.20957	2.75301	1.2472	1.0681	1.43766	1.26116	0.827536	1.37739	1.75906	2.21609	2.07224	0.792994	1.05591	0.917633	0.082482	0.400143	0.583602	9-cis-epoxycarotenoid dioxygenase NCED3, chloroplastic OS=Arabidopsis thaliana GN=NCED3 PE=2 SV=1	Retinal pigment epithelial membrane protein	PREDICTED: 9-cis-epoxycarotenoid dioxygenase NCED3, chloroplastic [Brassica rapa]	K09840 NCED; 9-cis-epoxycarotenoid dioxygenase [EC:1.13.11.51]	ko00906:Carotenoid biosynthesis;	NA	NA	NA
BnaA01G0353700ZS	1	6.94885	4.82047	5.86367	3.49762	4.30638	3.74454	3.18629	3.89683	3.89443	6.22372	5.71248	4.83442	2.9611	3.19209	3.56738	1.69089	2.39341	2.9681	Protein STRUBBELIG-RECEPTOR FAMILY 7 OS=Arabidopsis thaliana GN=SRF7 PE=1 SV=1	Protein kinase domain	BnaA01g29460D [Brassica napus]	K04730 IRAK1; interleukin-1 receptor-associated kinase 1 [EC:2.7.11.1]	ko04010:MAPK signaling pathway;ko04064:NF-kappa B signaling pathway;ko04620:Toll-like receptor signaling pathway;ko04624:Toll and Imd signaling pathway;ko04626:Plant-pathogen interaction;ko04722:Neurotrophin signaling pathway;	GO:0004672;GO:0003674;GO:0003824;GO:0016301;GO:0016740;GO:0016772;GO:0016773;GO:0140096;	NA	NA
BnaA01G0353800ZS	1	0.523415	0.351284	0.332403	0.13606	0.176905	0.090478	0.240329	0.070818	0.154239	0.375755	0.389354	0.350876	0.244156	0.238881	0.263385	0.119399	0.200801	0.128473	Pentatricopeptide repeat-containing protein At3g14330 OS=Arabidopsis thaliana GN=PCMP-H57 PE=2 SV=2	DYW family of nucleic acid deaminases	PREDICTED: pentatricopeptide repeat-containing protein At3g14330-like [Brassica rapa]	K17285 SELENBP1; methanethiol oxidase [EC:1.8.3.4]	ko00920:Sulfur metabolism;ko04626:Plant-pathogen interaction;	NA	NA	NA
BnaA01G0355700ZS	1	3.59781	2.98308	3.19138	2.62564	2.92189	2.76351	2.51163	2.01289	2.36673	3.4753	3.73728	3.43419	2.77426	2.65642	2.66733	1.63222	1.41795	2.13802	Nuclear pore complex protein NUP107 OS=Arabidopsis thaliana GN=NUP107 PE=1 SV=1	Nuclear pore protein 84 / 107	BnaA01g29590D [Brassica napus]	K14301 NUP107, NUP84; nuclear pore complex protein Nup107	ko03013:RNA transport;ko04626:Plant-pathogen interaction;ko04626:Plant-pathogen interaction;	NA	NA	GO:0005643;GO:0005622;GO:0005575;GO:0005623;GO:0005634;GO:0005635;GO:0043231;GO:0012505;GO:0031967;GO:0031975;GO:0032991;GO:0043226;GO:0043227;GO:0043229;GO:0044422;GO:0044424;GO:0044428;GO:0044446;GO:0044464;
BnaA01G0356900ZS	1	70.6842	58.4611	64.7546	30.8201	28.3685	30.0262	29.8469	32.7576	33.2513	62.4614	53.0824	56.0197	30.5736	31.9243	25.1302	31.6144	36.056	36.9197	Eukaryotic initiation factor 4A-1 OS=Arabidopsis thaliana GN=TIF4A-1 PE=1 SV=1	Helicase conserved C-terminal domain	BnaA01g29770D [Brassica napus]	K03257 EIF4A; translation initiation factor 4A	ko03013:RNA transport;ko04626:Plant-pathogen interaction;ko04626:Plant-pathogen interaction;ko04626:Plant-pathogen interaction;	GO:0003676;GO:0003674;GO:0005488;GO:0097159;GO:1901363;	NA	NA
BnaA01G0380900ZS	1	24.6673	26.4914	27.4815	5.79449	5.05376	4.19721	7.99416	7.37402	9.604	21.9256	20.6663	22.0237	1.86047	3.25195	4.13917	6.45606	4.83728	6.40013	Probable calcium-binding protein CML49 OS=Arabidopsis thaliana GN=CML49 PE=2 SV=1	EF hand	BnaA01g31850D [Brassica napus]	K13448 CML; calcium-binding protein CML	ko04626:Plant-pathogen interaction;	GO:0005509;GO:0003674;GO:0005488;GO:0046872;GO:0043167;GO:0043169;	NA	NA
BnaA01G0381600ZS	1	3.7642	5.76756	5.15154	2.65418	2.87503	2.70374	1.59477	0.786254	0.631289	3.34353	4.48262	3.99162	1.45056	1.47599	1.29396	0.642378	1.28872	1.18041	Germin-like protein subfamily 3 member 2 OS=Arabidopsis thaliana GN=At3g10080 PE=2 SV=1	Cupin	PREDICTED: germin-like protein subfamily 3 member 2 [Brassica rapa]	K11426 SMYD; [histone H3]-lysine4/36 N-trimethyltransferase SMYD [EC:2.1.1.354 2.1.1.357]	ko00310:Lysine degradation;ko04626:Plant-pathogen interaction;	GO:0030145;GO:0003674;GO:0005488;GO:0046872;GO:0043167;GO:0043169;GO:0046914;	NA	NA
BnaA01G0382800ZS	1	5.27016	5.18863	5.81359	1.81135	2.18696	1.57565	1.85337	2.29174	1.76436	5.03691	5.14267	5.23205	1.87015	1.91681	1.41835	1.0493	1.08724	1.49003	Phosphatidate phosphatase PAH1 OS=Arabidopsis thaliana GN=PAH1 PE=1 SV=1	lipin, N-terminal conserved region	PREDICTED: phosphatidate phosphatase PAH1-like [Brassica rapa]	K15728 LPIN; phosphatidate phosphatase LPIN [EC:3.1.3.4]	ko00561:Glycerolipid metabolism;ko00564:Glycerophospholipid metabolism;ko04150:mTOR signaling pathway;ko04626:Plant-pathogen interaction;	NA	NA	NA
BnaA01G0383300ZS	1	20.6584	18.3018	17.0192	4.88733	6.02233	8.83076	4.71486	3.26966	2.9947	16.8965	16.0196	14.5075	5.54933	4.99832	5.39593	3.19563	2.66066	4.57151	Coatomer subunit zeta-3 OS=Arabidopsis thaliana GN=At4g08520 PE=2 SV=1	Clathrin adaptor complex small chain	PREDICTED: coatomer subunit zeta-2-like isoform X1 [Brassica rapa]	K02604 ORC2; origin recognition complex subunit 2	ko04110:Cell cycle;ko04111:Cell cycle - yeast;ko04113:Meiosis - yeast;ko04626:Plant-pathogen interaction;ko04626:Plant-pathogen interaction;	NA	NA	NA
BnaA01G0383400ZS	1	49.5697	41.7367	45.944	15.0338	11.7116	12.3838	7.97213	6.99744	6.61661	38.5863	41.4067	34.6232	12.9479	10.1644	12.7247	7.15281	5.79896	6.90302	Adenosine kinase 1 OS=Arabidopsis thaliana GN=ADK1 PE=1 SV=1	pfkB family carbohydrate kinase	BnaA01g32050D [Brassica napus]	K00856 E2.7.1.20, ADK; adenosine kinase [EC:2.7.1.20]	ko00230:Purine metabolism;	GO:0004001;GO:0003674;GO:0003824;GO:0016301;GO:0016740;GO:0016772;GO:0016773;GO:0019205;GO:0019206;	NA	NA
BnaA01G0383600ZS	1	14.9545	11.2974	12.6824	5.6433	5.18196	3.98271	7.69635	5.61149	7.33136	10.5542	9.82432	8.52604	4.13246	5.7531	5.07497	4.27925	4.37022	5.3393	Cell division control protein 48 homolog A OS=Arabidopsis thaliana GN=CDC48A PE=1 SV=1	Cell division protein 48 (CDC48), domain 2	PREDICTED: cell division control protein 48 homolog A [Brassica rapa]	K13525 VCP, CDC48; transitional endoplasmic reticulum ATPase	ko04141:Protein processing in endoplasmic reticulum;ko04626:Plant-pathogen interaction;ko04626:Plant-pathogen interaction;ko04626:Plant-pathogen interaction;	GO:0000166;GO:0003674;GO:0005488;GO:0036094;GO:0097159;GO:1901265;GO:1901363;	NA	NA
BnaA01G0383900ZS	1	21.5314	18.0733	22.1519	12.0104	12.1904	11.2377	11.665	13.3984	14.3349	18.5154	20.3715	21.6854	10.8487	10.8625	9.727	9.04772	11.885	12.2685	Oxysterol-binding protein-related protein 3B OS=Arabidopsis thaliana GN=ORP3B PE=2 SV=1	Oxysterol-binding protein	PREDICTED: oxysterol-binding protein-related protein 3B-like [Brassica rapa]	K00770 E2.4.2.24; 1,4-beta-D-xylan synthase [EC:2.4.2.24]	ko00520:Amino sugar and nucleotide sugar metabolism;ko04626:Plant-pathogen interaction;	NA	NA	NA
BnaA01G0384200ZS	1	30.3666	28.2009	30.609	14.5035	13.1621	15.9866	11.4848	17.6123	16.4733	30.0975	23.6002	31.6146	10.3457	11.2852	10.466	10.9294	12.3935	12.5437	Oxysterol-binding protein-related protein 3B OS=Arabidopsis thaliana GN=ORP3B PE=2 SV=1	Oxysterol-binding protein	BnaC01g39130D [Brassica napus]	K04354 PPP2R2; serine/threonine-protein phosphatase 2A regulatory subunit B	ko03015:mRNA surveillance pathway;ko04071:Sphingolipid signaling pathway;ko04111:Cell cycle - yeast;ko04151:PI3K-Akt signaling pathway;ko04152:AMPK signaling pathway;ko04261:Adrenergic signaling in cardiomyocytes;ko04390:Hippo signaling pathway;ko04391:Hippo signaling pathway - fly;ko04530:Tight junction;ko04626:Plant-pathogen interaction;ko04626:Plant-pathogen interaction;ko04626:Plant-pathogen …	NA	NA	NA
BnaA01G0386300ZS	1	17.2896	22.3451	21.4889	2.68232	2.56672	2.67971	2.07354	2.99894	2.44699	10.4024	13.3646	9.64195	1.23201	1.08664	1.89755	4.93875	2.47834	2.93793	Ninja-family protein AFP3 OS=Arabidopsis thaliana GN=AFP3 PE=1 SV=1	Ethylene-responsive binding factor-associated repression	PREDICTED: ninja-family protein AFP3-like [Brassica rapa]	K05747 WAS; Wiskott-Aldrich syndrome protein	ko04062:Chemokine signaling pathway;ko04520:Adherens junction;ko04530:Tight junction;ko04626:Plant-pathogen interaction;ko04626:Plant-pathogen interaction;ko04626:Plant-pathogen interaction;ko04666:Fc gamma R-mediated phagocytosis;	NA	NA	NA
BnaA01G0387800ZS	1	2.24079	2.42286	2.72998	1.54956	1.50908	2.1402	1.73469	2.85577	1.78709	1.91002	2.25946	2.06475	0.57862	0.853424	0.836014	0.901714	0.666184	1.00962	Sterol 3-beta-glucosyltransferase UGT80A2 OS=Arabidopsis thaliana GN=UGT80A2 PE=1 SV=1	UDP-glucoronosyl and UDP-glucosyl transferase	PREDICTED: sterol 3-beta-glucosyltransferase UGT80A2-like isoform X2 [Brassica rapa]	K05841 E2.4.1.173; sterol 3beta-glucosyltransferase [EC:2.4.1.173]	ko04626:Plant-pathogen interaction;	NA	GO:0008152;GO:0008150;	NA
BnaA01G0390600ZS	1	3.37978	2.8628	5.06959	0.9356	0.909772	0.683324	0.620055	0.928536	0.55788	2.82392	2.99783	2.42778	0.391001	0.373098	0.432277	0.254254	0.372627	0.791759	Beta-glucosidase-like SFR2, chloroplastic OS=Arabidopsis thaliana GN=SFR2 PE=1 SV=1	Glycosyl hydrolase family 1	PREDICTED: beta-glucosidase-like SFR2, chloroplastic [Brassica rapa]	K01188 E3.2.1.21; beta-glucosidase [EC:3.2.1.21]	ko00460:Cyanoamino acid metabolism;ko00500:Starch and sucrose metabolism;ko00940:Phenylpropanoid biosynthesis;	GO:0004553;GO:0003674;GO:0003824;GO:0016787;GO:0016798;	NA	NA
BnaA01G0397400ZS	1	12.3976	11.2889	11.4726	8.27442	8.69469	8.65931	6.0286	6.35928	5.92018	10.0529	11.1278	10.3186	6.6884	6.72441	6.96082	3.67542	4.7951	4.96999	--	Ring finger domain	BnaAnng02850D [Brassica napus]	NA NA	NA	GO:0005515;GO:0003674;GO:0005488;	NA	NA
BnaA01G0398300ZS	1	36.4391	37.7721	37.6334	15.4054	15.3687	18.6502	7.14761	9.06319	6.78643	30.5763	32.4185	36.9883	10.8588	15.4337	15.351	4.71326	5.94183	9.17788	Protein ALWAYS EARLY 2 OS=Arabidopsis thaliana GN=ALY2 PE=1 SV=1	--	BnaAnng02600D [Brassica napus]	NA NA	NA	NA	NA	NA
BnaA01G0398400ZS	1	18.3397	15.0559	15.3776	8.08469	9.88232	4.14281	6.07556	4.79137	6.69968	10.5679	14.6383	10.6046	7.90789	10.2323	6.84998	3.30204	3.87413	5.21369	Protein ALWAYS EARLY 2 OS=Arabidopsis thaliana GN=ALY2 PE=1 SV=1	--	BnaAnng02380D [Brassica napus]	K03164 TOP2; DNA topoisomerase II [EC:5.6.2.2]	ko04626:Plant-pathogen interaction;ko04626:Plant-pathogen interaction;	GO:0003682;GO:0003674;GO:0005488;	NA	NA
BnaA01G0399200ZS	1	7.05292	8.70291	7.82844	3.64674	3.78904	3.12074	1.90702	2.76849	2.52392	5.01797	5.89296	6.06588	3.00294	3.00993	3.48336	2.31388	2.52463	1.98323	Copper transport protein ATX1 OS=Arabidopsis thaliana GN=ATX1 PE=1 SV=1	Heavy-metal-associated domain	BnaAnng02310D [Brassica napus]	K06238 COL6A; collagen type VI alpha	ko04151:PI3K-Akt signaling pathway;ko04510:Focal adhesion;ko04512:ECM-receptor interaction;ko04626:Plant-pathogen interaction;ko04626:Plant-pathogen interaction;ko04974:Protein digestion and absorption;	NA	GO:0030001;GO:0006810;GO:0006811;GO:0006812;GO:0008150;GO:0051179;GO:0051234;	NA
BnaA01G0399400ZS	1	15.8186	15.8148	18.0287	3.64917	3.61748	2.94095	3.86802	2.9986	2.81132	10.4615	10.8978	14.8106	1.24962	0.99497	1.49426	1.31577	1.75476	2.71235	Branched-chain-amino-acid aminotransferase-like protein 1 OS=Arabidopsis thaliana GN=At3g05190 PE=2 SV=1	Amino-transferase class IV	BnaCnng24680D [Brassica napus]	K00826 E2.6.1.42, ilvE; branched-chain amino acid aminotransferase [EC:2.6.1.42]	ko00270:Cysteine and methionine metabolism;ko00280:Valine, leucine and isoleucine degradation;ko00290:Valine, leucine and isoleucine biosynthesis;ko00770:Pantothenate and CoA biosynthesis;ko00966:Glucosinolate biosynthesis;ko04626:Plant-pathogen interaction;	GO:0003824;GO:0003674;	NA	NA
BnaA01G0399800ZS	1	1.06309	1.89032	1.9516	0.444849	0.610572	0.362508	0.442737	0.414441	0.72862	0.910297	1.1679	1.35191	0.659554	0.560766	0.818885	0.599258	0.448259	0.585607	Phosphoglycerate mutase-like protein AT74 OS=Arabidopsis thaliana GN=At3g05170 PE=2 SV=1	Histidine phosphatase superfamily (branch 1)	BnaCnng24640D [Brassica napus]	K15634 gpmB; 2,3-bisphosphoglycerate-dependent phosphoglycerate mutase [EC:5.4.2.11]	ko00010:Glycolysis / Gluconeogenesis;ko00260:Glycine, serine and threonine metabolism;ko00680:Methane metabolism;	NA	NA	NA
BnaA01G0401000ZS	1	68.5331	78.5845	70.8578	32.5523	26.6105	36.4558	26.8632	28.1334	23.9383	54.2173	59.2544	58.2926	37.0253	37.4626	28.5614	24.7965	22.7899	28.2384	40S ribosomal protein S3a OS=Brassica campestris GN=RPS3A PE=2 SV=2	Ribose 5-phosphate isomerase A (phosphoriboisomerase A)	BnaC01g39900D [Brassica napus]	K02984 RP-S3Ae, RPS3A; small subunit ribosomal protein S3Ae	ko03010:Ribosome;ko04626:Plant-pathogen interaction;	GO:0003735;GO:0003674;GO:0005198;	NA	NA
BnaA01G0402200ZS	1	83.0033	83.6556	83.9704	40.0883	39.0133	32.1174	52.4431	53.133	54.2061	63.6196	67.4703	56.4554	35.1179	37.5345	34.1501	33.9184	37.971	38.9298	Histone deacetylase 19 OS=Arabidopsis thaliana GN=HDA19 PE=1 SV=2	Histone deacetylase domain	BnaC01g40000D [Brassica napus]	K06067 HDAC1_2; histone deacetylase 1/2 [EC:3.5.1.98]	ko04110:Cell cycle;ko04213:Longevity regulating pathway - multiple species;ko04330:Notch signaling pathway;ko04613:Neutrophil extracellular trap formation;ko04626:Plant-pathogen interaction;ko04919:Thyroid hormone signaling pathway;	GO:0004407;GO:0003674;GO:0003824;GO:0016787;GO:0016810;GO:0016811;GO:0019213;GO:0033558;GO:0140096;	NA	NA
BnaA01G0404200ZS	1	56.5484	48.9541	85.0301	17.9811	14.6347	13.1771	10.8784	12.9244	13.4725	39.0292	31.4356	44.0224	9.53048	8.39446	5.77114	6.81673	6.16697	14.0608	Glyceraldehyde-3-phosphate dehydrogenase, cytosolic OS=Sinapis alba GN=GAPC PE=2 SV=2	Glyceraldehyde 3-phosphate dehydrogenase, NAD binding domain	hypothetical protein EUTSA_v10021083mg [Eutrema salsugineum]	K00134 GAPDH, gapA; glyceraldehyde 3-phosphate dehydrogenase [EC:1.2.1.12]	ko00010:Glycolysis / Gluconeogenesis;ko00710:Carbon fixation in photosynthetic organisms;ko04066:HIF-1 signaling pathway;ko04626:Plant-pathogen interaction;ko04626:Plant-pathogen interaction;	GO:0016620;GO:0003674;GO:0003824;GO:0016491;GO:0016903;	NA	NA
BnaA01G0418300ZS	1	1.45559	1.24573	1.64142	0.185144	0.265076	0.139768	0.146507	0.107896	0.0873944	0.94206	1.25316	1.07768	0.162132	0.0977567	0.22199	0	0.0175958	0.167989	Starch synthase 2, chloroplastic/amyloplastic OS=Arabidopsis thaliana GN=SS2 PE=1 SV=1	Glycosyl transferases group 1	PREDICTED: starch synthase 2, chloroplastic/amyloplastic [Brassica rapa]	K00703 glgA; starch synthase [EC:2.4.1.21]	ko00500:Starch and sucrose metabolism;ko02026:Biofilm formation - Escherichia coli;ko04626:Plant-pathogen interaction;	NA	GO:0009058;GO:0008152;GO:0008150;	NA
BnaA01G0424800ZS	1	6.98231	6.76493	6.51	3.53911	2.80924	2.36324	3.65469	3.78754	4.47007	5.22271	6.79268	5.6892	2.9411	3.22258	3.58778	2.4427	3.071	3.339	Histone-lysine N-methyltransferase 2B OS=Mus musculus GN=Kmt2b PE=1 SV=3	--	PREDICTED: histone-lysine N-methyltransferase 2C isoform X1 [Brassica rapa]	K18046 OCA6; tyrosine-protein phosphatase OCA6 [EC:3.1.3.48]	ko04626:Plant-pathogen interaction;	GO:0005515;GO:0003674;GO:0005488;	NA	NA
BnaA02G0014400ZS	1	4.49078	3.40426	4.38993	0.867103	1.27356	0.862549	1.74006	1.456	1.02463	2.47704	3.41411	2.05447	1.30561	1.0955	0.940076	0.981183	1.52443	1.74474	Uncharacterized protein At5g39865 OS=Arabidopsis thaliana GN=At5g39865 PE=2 SV=1	Glutaredoxin	BnaAnng00840D [Brassica napus]	K17479 GRXCR1; glutaredoxin domain-containing cysteine-rich protein 1	ko04626:Plant-pathogen interaction;ko04626:Plant-pathogen interaction;	GO:0009055;GO:0003674;GO:0003824;GO:0016491;	NA	NA
BnaA02G0018900ZS	1	2.26851	3.10763	1.95868	0.345344	0.266178	0.146669	0.323231	0.28011	0.250109	1.96486	1.55347	1.48522	0.206561	0.340131	0.261821	0.393686	0.351494	0.13047	--	--	PREDICTED: uncharacterized protein LOC103850576 [Brassica rapa]	NA NA	NA	NA	NA	NA
BnaA02G0019900ZS	1	2.26382	2.05726	2.17267	1.4636	1.44799	1.08231	1.00178	0.88888	1.29979	1.7574	1.33656	1.65614	1.6563	1.54192	1.37	0.823134	0.679476	1.00432	Anaphase-promoting complex subunit 1 OS=Arabidopsis thaliana GN=APC1 PE=2 SV=1	Anaphase-promoting complex subunit 1	BnaAnng01380D [Brassica napus]	K03348 APC1; anaphase-promoting complex subunit 1	ko04110:Cell cycle;ko04111:Cell cycle - yeast;ko04113:Meiosis - yeast;ko04114:Oocyte meiosis;ko04120:Ubiquitin mediated proteolysis;ko04626:Plant-pathogen interaction;ko04626:Plant-pathogen interaction;ko04914:Progesterone-mediated oocyte maturation;	NA	NA	GO:0005680;GO:0000151;GO:0000152;GO:0005622;GO:0005575;GO:0005623;GO:0005634;GO:0043231;GO:0031461;GO:0032991;GO:0043226;GO:0043227;GO:0043229;GO:0044422;GO:0044424;GO:0044428;GO:0044446;GO:0044464;GO:1902494;GO:1990234;
BnaA02G0021500ZS	1	6.81096	6.11223	7.22121	4.07275	3.67326	2.6585	3.21162	3.50018	3.5587	5.21178	5.53737	5.36514	2.855	3.55321	3.83148	2.45612	2.69029	3.45139	Exportin-7 OS=Gallus gallus GN=XPO7 PE=2 SV=1	Importin-beta N-terminal domain	PREDICTED: exportin-7-like isoform X2 [Brassica rapa]	K18460 XPO7, EXP7; exportin-7	ko04626:Plant-pathogen interaction;	NA	GO:0006886;GO:0008104;GO:0006810;GO:0008150;GO:0015031;GO:0015833;GO:0033036;GO:0034613;GO:0042886;GO:0045184;GO:0046907;GO:0051179;GO:0051234;GO:0051641;GO:0051649;GO:0070727;GO:0071702;GO:0071705;	NA
BnaA02G0021700ZS	1	6.22666	5.87987	5.90009	0.059303	0.069953	0.168798	0.113227	0.126447	0.11805	5.09242	4.91218	3.86814	0	0.08476	0	0	0.18306	0.15249	Sorting nexin 1 OS=Arabidopsis thaliana GN=SNX1 PE=1 SV=1	PX domain	BnaC02g02080D [Brassica napus]	K17917 SNX1_2; sorting nexin-1/2	ko04144:Endocytosis;ko04626:Plant-pathogen interaction;ko04626:Plant-pathogen interaction;	GO:0005515;GO:0003674;GO:0005488;	NA	NA
BnaA02G0021800ZS	1	17.2424	17.304	17.4353	15.663	13.3817	11.0822	11.0061	11.9694	11.1603	13.4607	14.3237	14.1456	13.2487	12.8149	12.9138	7.99095	10.6493	10.4838	Splicing factor 3A subunit 3 OS=Mus musculus GN=Sf3a3 PE=2 SV=2	Splicing factor SF3a60 binding domain	BnaAnng01630D [Brassica napus]	K12827 SF3A3, SAP61, PRP9; splicing factor 3A subunit 3	ko03040:Spliceosome;ko04626:Plant-pathogen interaction;	GO:0003676;GO:0003674;GO:0005488;GO:0097159;GO:1901363;	NA	NA
BnaA02G0022100ZS	1	5.31277	6.8965	6.38698	1.71698	2.72543	1.58502	1.44578	1.05898	1.19734	4.42443	4.67815	4.18779	2.99946	2.33099	1.76438	0.591481	0.958804	1.98117	--	--	BnaAnng01660D [Brassica napus]	NA NA	NA	NA	NA	NA
BnaA02G0037100ZS	1	4.43285	4.23988	4.27868	3.25534	1.68645	2.28994	2.46248	2.59368	2.19514	2.87781	3.24678	3.98042	1.64975	2.21611	2.24131	1.3133	1.19651	1.29187	Pentatricopeptide repeat-containing protein At5g10690 OS=Arabidopsis thaliana GN=CBSPPR1 PE=2 SV=1	PPR repeat	PREDICTED: pentatricopeptide repeat-containing protein At5g10690 [Brassica rapa]	K17710 PTCD1; pentatricopeptide repeat domain-containing protein 1	ko04626:Plant-pathogen interaction;ko04626:Plant-pathogen interaction;	GO:0030554;GO:0000166;GO:0003674;GO:0005488;GO:0017076;GO:0036094;GO:0097159;GO:1901265;GO:1901363;	NA	NA
BnaA02G0043100ZS	1	11.033	8.6591	11.5409	5.70146	5.23246	6.349	4.81267	6.6664	5.47032	9.99303	8.93324	8.61824	6.3859	6.6418	6.70382	4.41402	5.46711	6.33533	Conserved oligomeric Golgi complex subunit 8 OS=Mus musculus GN=Cog8 PE=2 SV=3	Dor1-like family	BnaAnng25250D [Brassica napus]	NA NA	NA	NA	NA	GO:0017119;GO:0005622;GO:0005575;GO:0005623;GO:0005737;GO:0043231;GO:0005794;GO:0012505;GO:0032991;GO:0043226;GO:0043227;GO:0043229;GO:0044422;GO:0044424;GO:0044431;GO:0044444;GO:0044446;GO:0044464;GO:0099023;
BnaA02G0043700ZS	1	9.62932	8.53845	8.56372	1.76283	0.983313	0.676577	3.2865	2.80398	1.89711	6.45746	7.50066	9.04231	1.14619	0.731395	0.894804	0.5901	0.908241	1.55536	Uncharacterized membrane protein STKORF319 OS=Myxococcus xanthus PE=3 SV=1	Integral membrane protein TerC family	BnaC02g04260D [Brassica napus]	NA NA	NA	NA	NA	GO:0016021;GO:0005575;GO:0016020;GO:0031224;GO:0044425;
BnaA02G0045500ZS	1	4.59305	4.22958	4.79109	0.116743	0.198743	0.287461	0.101791	0.147059	0.13176	3.95013	3.72479	3.07741	0.193486	0.043942	0.219619	0.327665	0.416717	0.364254	--	--	BnaA02g01310D [Brassica napus]	NA NA	NA	NA	NA	NA
BnaA02G0047500ZS	1	1.63458	1.2123	1.07299	0.934628	1.00113	0.612136	0.940147	0.625787	0.678761	1.30259	1.23284	1.16531	0.812438	0.461655	0.807088	0.205082	0.373122	0.606108	Inactive leucine-rich repeat receptor-like protein kinase CORYNE OS=Arabidopsis thaliana GN=CRN PE=1 SV=1	Protein kinase domain	PREDICTED: inactive leucine-rich repeat receptor-like protein kinase CORYNE [Brassica rapa]	K04730 IRAK1; interleukin-1 receptor-associated kinase 1 [EC:2.7.11.1]	ko04010:MAPK signaling pathway;ko04064:NF-kappa B signaling pathway;ko04620:Toll-like receptor signaling pathway;ko04624:Toll and Imd signaling pathway;ko04626:Plant-pathogen interaction;ko04722:Neurotrophin signaling pathway;	GO:0004672;GO:0003674;GO:0003824;GO:0016301;GO:0016740;GO:0016772;GO:0016773;GO:0140096;	NA	NA
BnaA02G0048000ZS	1	77.7756	70.4939	80.5194	21.7993	24.3508	18.2081	5.67202	6.38627	7.03186	63.7633	66.1084	63.8954	15.4967	14.5215	12.2067	2.73334	4.55409	6.30515	Transaldolase OS=Thiobacillus denitrificans (strain ATCC 25259) GN=tal PE=3 SV=1	Transaldolase	BnaA02g01610D [Brassica napus]	K00616 E2.2.1.2, talA, talB; transaldolase [EC:2.2.1.2]	ko00030:Pentose phosphate pathway;	NA	GO:0005975;GO:0008152;GO:0008150;GO:0044238;GO:0071704;	NA
BnaA02G0048300ZS	1	26.8129	29.8058	32.027	17.6142	14.1555	14.635	14.404	18.444	14.67	28.4448	23.0991	20.5037	11.6012	15.8677	15.5249	14.6983	12.2926	13.8999	ATP synthase subunit O, mitochondrial OS=Arabidopsis thaliana GN=At5g13450 PE=1 SV=2	ATP synthase delta (OSCP) subunit	BnaA02g01640D [Brassica napus]	K02137 ATPeF0O, ATP5O, ATP5; F-type H+-transporting ATPase subunit O	ko00190:Oxidative phosphorylation;ko04714:Thermogenesis;	NA	GO:0015986;GO:0008152;GO:0006139;GO:0006163;GO:0006164;GO:0006725;GO:0006753;GO:0006754;GO:0006793;GO:0006796;GO:0006807;GO:0006810;GO:0006811;GO:0006812;GO:0008150;GO:0009058;GO:0009117;GO:0009123;GO:0009124;GO:0009126;GO:0009127;GO:0009141;GO:0009142;GO:0009144;GO:0009145;GO:0009150;GO:0009152;GO:0009156;GO:0009161;GO:0009165;GO:0009167;GO:0009168;GO:0009199;GO:0009201;GO:0009205;GO:0009206;GO:…	NA
BnaA02G0050100ZS	1	103.837	96.8425	111.866	13.7566	14.9016	11.4046	3.80059	4.85215	4.61909	80.0833	76.3228	70.8901	7.97783	8.58109	11.2688	2.79714	4.25038	4.54702	Cycloartenol-C-24-methyltransferase OS=Arabidopsis thaliana GN=SMT1 PE=1 SV=1	Mycolic acid cyclopropane synthetase	hypothetical protein Csa_3G689270 [Cucumis sativus]	K00559 SMT1, ERG6; sterol 24-C-methyltransferase [EC:2.1.1.41]	ko00100:Steroid biosynthesis;	NA	GO:0006694;GO:0008152;GO:0006629;GO:0008150;GO:0008202;GO:0008610;GO:0009058;GO:0044238;GO:0071704;GO:1901360;GO:1901362;GO:1901576;	NA
BnaA02G0051700ZS	1	134.552	145.286	164.489	73.1485	64.4616	69.0389	40.4147	36.8776	29.4226	112.808	127.618	111.406	58.546	57.7715	57.3084	30.2954	32.4661	36.7379	Translocon-associated protein subunit beta OS=Canis familiaris GN=SSR2 PE=1 SV=1	Translocon-associated protein beta (TRAPB)	PREDICTED: translocon-associated protein subunit beta-like [Brassica rapa]	K13250 SSR2; translocon-associated protein subunit beta	ko04141:Protein processing in endoplasmic reticulum;	NA	NA	GO:0005783;GO:0005622;GO:0005575;GO:0005623;GO:0005737;GO:0043231;GO:0012505;GO:0043226;GO:0043227;GO:0043229;GO:0044424;GO:0044444;GO:0044464;
BnaA02G0051800ZS	1	31.3952	28.8024	33.085	15.8875	15.3912	14.6959	14.8941	17.0079	18.3474	25.6066	22.2678	17.9941	20.2189	20.2281	16.2429	14.8703	12.826	17.9454	Mitochondrial phosphate carrier protein 3, mitochondrial OS=Arabidopsis thaliana GN=MPT3 PE=2 SV=1	Mitochondrial carrier protein	PREDICTED: mitochondrial phosphate carrier protein 3, mitochondrial-like [Brassica rapa]	K15102 SLC25A3, PHC, PIC; solute carrier family 25 (mitochondrial phosphate transporter), member 3	ko04626:Plant-pathogen interaction;ko04626:Plant-pathogen interaction;	NA	NA	NA
BnaA02G0053300ZS	1	18.5159	17.4179	19.8112	5.8393	6.29721	6.00754	4.72454	6.38403	5.38909	17.6349	18.8488	14.1	5.07864	4.75388	5.77999	3.51731	4.02524	4.78835	E3 ubiquitin-protein ligase RGLG2 OS=Arabidopsis thaliana GN=RGLG2 PE=1 SV=1	Zinc finger, C3HC4 type (RING finger)	PREDICTED: E3 ubiquitin-protein ligase RGLG2 [Brassica rapa]	K16280 RGLG; E3 ubiquitin-protein ligase RGLG [EC:2.3.2.27]	ko04626:Plant-pathogen interaction;	GO:0005515;GO:0003674;GO:0005488;	NA	NA
BnaA02G0054600ZS	1	16.9932	15.8867	17.889	8.29807	7.70606	6.6135	2.66127	2.64927	2.3686	14.2884	14.9427	11.0611	4.43003	5.59611	5.58533	1.10278	1.64593	1.5206	DEAD-box ATP-dependent RNA helicase 46 OS=Arabidopsis thaliana GN=RH46 PE=2 SV=2	WW domain	PREDICTED: DEAD-box ATP-dependent RNA helicase 46 [Brassica rapa]	K12823 DDX5, DBP2; ATP-dependent RNA helicase DDX5/DBP2 [EC:3.6.4.13]	ko03040:Spliceosome;ko04626:Plant-pathogen interaction;ko04626:Plant-pathogen interaction;	GO:0003676;GO:0003674;GO:0005488;GO:0097159;GO:1901363;	NA	NA
BnaA02G0057300ZS	1	68.1198	58.8506	69.9357	25.9242	20.8196	24.0837	14.9307	15.8461	14.9531	52.1921	56.0943	47.8884	22.3522	18.2878	14.1777	10.3361	13.2702	13.3884	Mitochondrial outer membrane protein porin 3 OS=Arabidopsis thaliana GN=VDAC3 PE=1 SV=3	Eukaryotic porin	BnaA02g02470D [Brassica napus]	K15040 VDAC2; voltage-dependent anion channel protein 2	ko04020:Calcium signaling pathway;ko04022:cGMP-PKG signaling pathway;ko04216:Ferroptosis;ko04217:Necroptosis;ko04218:Cellular senescence;ko04613:Neutrophil extracellular trap formation;ko04621:NOD-like receptor signaling pathway;ko04626:Plant-pathogen interaction;ko04626:Plant-pathogen interaction;ko04979:Cholesterol metabolism;	NA	NA	GO:0005741;GO:0005622;GO:0005575;GO:0016020;GO:0005739;GO:0005623;GO:0005737;GO:0005740;GO:0043231;GO:0019867;GO:0031090;GO:0031966;GO:0031967;GO:0031968;GO:0031975;GO:0043226;GO:0043227;GO:0043229;GO:0044422;GO:0044424;GO:0044429;GO:0044444;GO:0044446;GO:0044464;GO:0098588;GO:0098805;
BnaA02G0059400ZS	1	30.2539	30.9021	33.4447	9.3281	9.65912	8.1276	7.67572	6.70213	6.49919	28.6481	24.3361	24.9763	6.6039	5.34551	6.77924	3.53769	5.62288	6.6657	UDP-glucose 6-dehydrogenase 3 OS=Arabidopsis thaliana GN=UGD3 PE=1 SV=1	UDP-glucose/GDP-mannose dehydrogenase family, central domain	PREDICTED: UDP-glucose 6-dehydrogenase 3-like [Brassica rapa]	K00012 UGDH, ugd; UDPglucose 6-dehydrogenase [EC:1.1.1.22]	ko00040:Pentose and glucuronate interconversions;ko00053:Ascorbate and aldarate metabolism;ko00520:Amino sugar and nucleotide sugar metabolism;ko00541:O-Antigen nucleotide sugar biosynthesis;	GO:0016616;GO:0003674;GO:0003824;GO:0016491;GO:0016614;	NA	NA
BnaA02G0063800ZS	1	72.7149	71.2491	84.8092	17.5254	17.2801	17.0584	8.18094	5.81514	6.43368	65.7362	66.6758	63.0927	17.5142	14.0686	12.7213	3.76297	3.78616	4.54783	Biotin carboxyl carrier protein of acetyl-CoA carboxylase 1, chloroplastic OS=Arabidopsis thaliana GN=BCCP1 PE=1 SV=2	Biotin-requiring enzyme	PREDICTED: biotin carboxyl carrier protein of acetyl-CoA carboxylase 1, chloroplastic [Brassica rapa]	K02160 accB, bccP; acetyl-CoA carboxylase biotin carboxyl carrier protein	ko00061:Fatty acid biosynthesis;ko00620:Pyruvate metabolism;ko00640:Propanoate metabolism;ko00720:Carbon fixation pathways in prokaryotes;	GO:0003989;GO:0003674;GO:0003824;GO:0016421;GO:0016874;GO:0016885;	NA	NA
BnaA02G0065000ZS	1	15.3089	16.9509	15.5755	9.51339	11.3618	8.3846	9.98146	13.2473	6.50187	16.797	13.3707	10.48	8.83746	9.2318	4.57356	4.75026	3.56566	5.90936	Glutamine synthetase cytosolic isozyme 1-4 OS=Arabidopsis thaliana GN=GLN1-4 PE=1 SV=1	Glutamine synthetase, beta-Grasp domain	glutamine synthetase 1 [Brassica napus]	K01915 glnA, GLUL; glutamine synthetase [EC:6.3.1.2]	ko00220:Arginine biosynthesis;ko00250:Alanine, aspartate and glutamate metabolism;ko00630:Glyoxylate and dicarboxylate metabolism;ko00910:Nitrogen metabolism;ko02020:Two-component system;ko04217:Necroptosis;ko04626:Plant-pathogen interaction;ko04724:Glutamatergic synapse;ko04727:GABAergic synapse;	GO:0004356;GO:0003674;GO:0003824;GO:0016211;GO:0016874;GO:0016879;GO:0016880;	NA	NA
BnaA02G0065400ZS	1	16.9457	17.2238	20.2265	12.3016	11.2192	11.1702	7.67705	8.57747	7.76398	18.2113	15.7907	15.3413	9.26837	10.6747	9.27173	6.24688	4.38141	6.6304	Protein TIC 40, chloroplastic OS=Arabidopsis thaliana GN=TIC40 PE=1 SV=1	--	hypothetical protein EUTSA_v10013528mg [Eutrema salsugineum]	K09560 ST13; suppressor of tumorigenicity protein 13	ko04626:Plant-pathogen interaction;ko04626:Plant-pathogen interaction;	NA	NA	NA
BnaA02G0066400ZS	1	6.31049	7.98145	8.54367	3.35157	3.46488	3.80745	2.86037	3.76109	2.24689	7.25193	7.64376	7.37673	2.8932	2.36736	2.62985	2.26293	1.88303	1.74172	--	--	PREDICTED: uncharacterized protein LOC103851065 [Brassica rapa]	NA NA	NA	GO:0004672;GO:0003674;GO:0003824;GO:0016301;GO:0016740;GO:0016772;GO:0016773;GO:0140096;	NA	NA
BnaA02G0067600ZS	1	20.7757	19.7476	22.0306	4.19331	3.76917	4.06048	3.18001	2.44794	2.49338	18.8991	18.4544	16.0498	2.61998	2.66725	2.84025	2.76682	2.28894	3.36794	UDP-glycosyltransferase 78D2 OS=Arabidopsis thaliana GN=UGT78D2 PE=2 SV=1	UDP-glucoronosyl and UDP-glucosyl transferase	PREDICTED: UDP-glycosyltransferase 78D2-like isoform X1 [Brassica rapa]	K10757 E2.4.1.91; flavonol 3-O-glucosyltransferase [EC:2.4.1.91]	ko00944:Flavone and flavonol biosynthesis;ko04626:Plant-pathogen interaction;	NA	GO:0008152;GO:0008150;	NA
BnaA02G0068900ZS	1	2.31885	2.83131	2.29383	1.3495	0.645952	1.12244	1.14722	1.45882	1.3944	1.77233	1.04468	2.27615	1.07484	1.49975	1.33031	0.939892	0.785861	0.936902	UPF0651 protein P31B10.02, mitochondrial OS=Schizosaccharomyces pombe (strain 972 / ATCC 24843) GN=SPCP31B10.02 PE=3 SV=1	Oxidoreductase-like protein, N-terminal	BnaA02g03490D [Brassica napus]	K00326 E1.6.2.2; cytochrome-b5 reductase [EC:1.6.2.2]	ko00520:Amino sugar and nucleotide sugar metabolism;	NA	NA	NA
BnaA02G0070300ZS	1	7.88639	7.63273	7.58658	4.64393	4.21594	3.34201	2.47891	3.25369	2.93628	7.82216	5.51891	5.96834	2.26599	2.20696	2.42223	1.66134	2.34097	2.4694	Maltose excess protein 1, chloroplastic OS=Arabidopsis thaliana GN=MEX1 PE=2 SV=2	--	BnaA02g03640D [Brassica napus]	NA NA	NA	NA	NA	NA
BnaA02G0070900ZS	1	14.801	18.4011	13.4991	11.5222	9.1306	11.9084	11.2614	10.1473	8.9893	10.7927	13.9136	11.2278	8.74889	10.0068	10.0324	8.71057	9.18062	8.57452	--	--	BnaAnng15930D [Brassica napus]	K03686 dnaJ; molecular chaperone DnaJ	ko04626:Plant-pathogen interaction;ko04626:Plant-pathogen interaction;	NA	NA	NA
BnaA02G0071600ZS	1	31.4533	30.6756	33.6711	11.3936	10.5142	10.8187	5.24801	7.70711	6.17888	32.4996	30.7854	26.4789	11.2819	9.57511	8.30768	3.20886	5.03825	5.47562	NADH--cytochrome b5 reductase 1 OS=Arabidopsis thaliana GN=CBR1 PE=1 SV=1	Oxidoreductase NAD-binding domain	BnaC02g07470D [Brassica napus]	K00326 E1.6.2.2; cytochrome-b5 reductase [EC:1.6.2.2]	ko00520:Amino sugar and nucleotide sugar metabolism;	GO:0016491;GO:0003674;GO:0003824;	NA	NA
BnaA02G0072300ZS	1	68.906	72.8225	91.3494	25.8714	27.0187	20.2149	29.8359	24.7866	26.6617	71.968	66.9003	51.7281	24.5673	25.0938	23.1871	17.1039	14.8261	21.0209	5-methyltetrahydropteroyltriglutamate--homocysteine methyltransferase 1 OS=Arabidopsis thaliana GN=MS1 PE=1 SV=1	Cobalamin-independent synthase, N-terminal domain	BnaA02g03770D [Brassica napus]	K00549 metE; 5-methyltetrahydropteroyltriglutamate--homocysteine methyltransferase [EC:2.1.1.14]	ko00270:Cysteine and methionine metabolism;ko00450:Selenocompound metabolism;	GO:0003871;GO:0003674;GO:0003824;GO:0008168;GO:0008172;GO:0016740;GO:0016741;GO:0042085;	NA	NA
BnaA02G0072400ZS	1	2.11782	2.37309	2.60213	1.9281	2.2222	1.48485	1.96387	2.01919	1.76864	2.73156	2.31182	2.44334	2.57402	2.32795	2.4217	1.37336	1.0854	1.85316	Nucleolar MIF4G domain-containing protein 1 OS=Homo sapiens GN=NOM1 PE=1 SV=1	MIF4G domain	BnaA02g03780D [Brassica napus]	K17583 NOM1; nucleolar MIF4G domain-containing protein 1	ko04626:Plant-pathogen interaction;	GO:0003677;GO:0003674;GO:0003676;GO:0005488;GO:0097159;GO:1901363;	NA	NA
BnaA02G0073300ZS	1	3.52177	4.74486	4.78335	2.21795	1.9477	1.8015	0.561534	1.19218	0.950164	2.39443	3.25141	3.93616	1.22895	1.17179	0.685967	0.50957	0.435291	0.991219	CCR4-NOT transcription complex subunit 3 OS=Homo sapiens GN=CNOT3 PE=1 SV=1	NOT2 / NOT3 / NOT5 family	BnaA02g04020D [Brassica napus]	K12580 CNOT3, NOT3; CCR4-NOT transcription complex subunit 3	ko03018:RNA degradation;ko04626:Plant-pathogen interaction;	NA	NA	GO:0005634;GO:0005622;GO:0005575;GO:0005623;GO:0043231;GO:0043226;GO:0043227;GO:0043229;GO:0044424;GO:0044464;
BnaA02G0074700ZS	1	7.88417	9.26828	8.8666	5.19245	4.45892	4.77879	4.49875	5.35677	4.51558	8.55493	6.61346	7.72006	4.93988	5.35546	5.86618	3.65234	4.09305	3.98252	Protein GPR107 OS=Mus musculus GN=Gpr107 PE=2 SV=2	Lung seven transmembrane receptor	BnaA02g35120D [Brassica napus]	NA NA	NA	NA	NA	GO:0016021;GO:0005575;GO:0016020;GO:0031224;GO:0044425;
BnaA02G0078500ZS	1	21.7533	22.539	22.7352	4.76172	5.39072	5.82242	2.54597	2.24296	1.786	22.7897	19.3511	20.4639	4.33401	3.25314	2.88557	2.22226	1.88104	2.46633	Caffeoylshikimate esterase OS=Arabidopsis thaliana GN=CSE PE=1 SV=1	Alpha/beta hydrolase family	BnaA02g04130D [Brassica napus]	K01054 MGLL; acylglycerol lipase [EC:3.1.1.23]	ko00561:Glycerolipid metabolism;ko04626:Plant-pathogen interaction;ko04714:Thermogenesis;ko04723:Retrograde endocannabinoid signaling;ko04923:Regulation of lipolysis in adipocytes;	NA	NA	NA
BnaA02G0079200ZS	1	6.16392	5.59181	5.71436	2.85501	2.9544	1.92877	1.56683	1.81911	1.58465	5.15	5.07374	4.95503	2.22066	1.81546	1.93556	1.12301	1.25723	1.65626	Rho GTPase-activating protein 7 OS=Arabidopsis thaliana GN=ROPGAP7 PE=2 SV=1	PH domain	PREDICTED: rho GTPase-activating protein 7-like isoform X1 [Brassica rapa]	K19845 SAC7; GTPase-activating protein SAC7	ko04011:MAPK signaling pathway - yeast;	GO:0005515;GO:0003674;GO:0005488;	NA	NA
BnaA02G0083100ZS	1	24.712	19.9978	21.2051	13.8114	11.2852	12.5867	6.98238	10.0131	10.4791	20.7927	14.1949	18.2675	14.605	13.6861	13.6795	10.4937	11.1727	11.2276	26S protease regulatory subunit 8 homolog A OS=Arabidopsis thaliana GN=RPT6A PE=1 SV=1	ATPase family associated with various cellular activities (AAA)	BnaA02g04630D [Brassica napus]	K03066 PSMC5, RPT6; 26S proteasome regulatory subunit T6	ko03050:Proteasome;ko04626:Plant-pathogen interaction;	GO:0000166;GO:0003674;GO:0005488;GO:0036094;GO:0097159;GO:1901265;GO:1901363;	NA	NA
BnaA02G0089600ZS	1	20.216	16.2606	14.8606	12.1573	12.661	10.1374	11.349	11.0714	12.159	13.6581	14.8239	12.0328	10.8256	13.4951	13.8159	9.47466	10.1637	10.8158	Replication factor C subunit 1 OS=Arabidopsis thaliana GN=RFC1 PE=2 SV=1	ATPase family associated with various cellular activities (AAA)	PREDICTED: replication factor C subunit 1 [Brassica rapa]	K10754 RFC1; replication factor C subunit 1	ko03030:DNA replication;ko03420:Nucleotide excision repair;ko03430:Mismatch repair;ko04626:Plant-pathogen interaction;ko04626:Plant-pathogen interaction;	GO:0000166;GO:0003674;GO:0005488;GO:0036094;GO:0097159;GO:1901265;GO:1901363;	NA	NA
BnaA02G0091800ZS	1	4.60119	3.86934	4.00263	3.44902	2.86416	3.32264	2.44396	2.28236	1.95895	4.39331	4.88197	4.21485	2.72293	2.88386	3.12753	1.45197	1.81703	1.41534	Rho GTPase-activating protein 1 OS=Arabidopsis thaliana GN=ROPGAP1 PE=2 SV=1	P21-Rho-binding domain	BnaA02g05620D [Brassica napus]	K08773 RALBP1; RalA-binding protein 1	ko04014:Ras signaling pathway;ko04626:Plant-pathogen interaction;	NA	GO:0007165;GO:0007154;GO:0008150;GO:0009987;GO:0023052;GO:0050789;GO:0050794;GO:0050896;GO:0051716;GO:0065007;	NA
BnaA02G0111900ZS	1	5.70267	4.29773	4.61691	2.36474	3.05645	2.4172	2.83599	2.29089	2.15602	3.93069	4.43927	2.97997	3.13469	2.17163	2.84609	1.80996	2.33451	2.25531	YTH domain-containing family protein 1 OS=Mus musculus GN=Ythdf1 PE=2 SV=1	YT521-B-like domain	PREDICTED: uncharacterized protein LOC103851653 isoform X1 [Brassica rapa]	K20102 YTHDF; YTH domain-containing family protein	ko04626:Plant-pathogen interaction;	NA	NA	NA
BnaA02G0118100ZS	1	43.6322	41.7375	35.8266	27.7181	32.4556	24.6037	24.1399	19.3999	22.9903	31.8934	33.5565	32.2547	29.0524	26.0729	24.9868	21.0226	19.8912	20.974	AP2-like ethylene-responsive transcription factor AIL5 OS=Arabidopsis thaliana GN=AIL5 PE=2 SV=2	AP2 domain	BnaA02g08130D [Brassica napus]	K09285 OVM, ANT; AP2-like factor, ANT lineage	ko04626:Plant-pathogen interaction;	GO:0003700;GO:0140110;GO:0003674;	NA	NA
BnaA02G0118200ZS	1	1.74023	1.42921	1.26508	0.247651	0.199779	0.260163	0.017361	0.064735	0.02775	1.16555	0.991183	0.940642	0.087555	0.107511	0.147094	0.044178	0.081282	0.109972	Protein VERNALIZATION INSENSITIVE 3 OS=Arabidopsis thaliana GN=VIN3 PE=1 SV=2	PHD - plant homeodomain finger protein	PREDICTED: protein VERNALIZATION INSENSITIVE 3-like isoform X1 [Brassica rapa]	NA NA	NA	NA	NA	NA
BnaA02G0118400ZS	1	6.88975	6.66265	8.58844	4.98154	4.33439	3.99265	3.16208	2.31973	2.93976	8.24402	6.73446	6.46271	2.64829	4.84548	4.06239	1.53163	1.20277	2.15754	ATPase 3, plasma membrane-type OS=Arabidopsis thaliana GN=AHA3 PE=1 SV=2	Cation transporter/ATPase, N-terminus	BnaA02g08160D [Brassica napus]	K01535 PMA1, PMA2; H+-transporting ATPase [EC:7.1.2.1]	ko00190:Oxidative phosphorylation;	GO:0000166;GO:0003674;GO:0005488;GO:0036094;GO:0097159;GO:1901265;GO:1901363;	NA	NA
BnaA02G0119900ZS	1	13.7348	10.9692	12.0311	7.01805	8.5422	5.08895	6.81475	7.10753	6.79368	11.2881	10.3231	7.96935	6.92623	7.83305	7.09422	5.16691	4.88536	6.39505	Calcium-transporting ATPase 8, plasma membrane-type OS=Arabidopsis thaliana GN=ACA8 PE=1 SV=1	Cation transporter/ATPase, N-terminus	BnaA02g08330D [Brassica napus]	K01537 ATP2C; P-type Ca2+ transporter type 2C [EC:7.2.2.10]	ko04626:Plant-pathogen interaction;	GO:0000166;GO:0003674;GO:0005488;GO:0036094;GO:0097159;GO:1901265;GO:1901363;	NA	NA
BnaA02G0121200ZS	1	6.04953	4.71111	4.78187	1.53839	1.59673	1.54374	0.884694	0.7253	0.881182	4.58157	4.51201	3.93204	1.2866	1.40259	1.31737	0.561221	0.598238	0.729401	Receptor-like serine/threonine-protein kinase ALE2 OS=Arabidopsis thaliana GN=ALE2 PE=1 SV=1	Protein tyrosine kinase	PREDICTED: receptor-like serine/threonine-protein kinase ALE2 isoform X1 [Brassica rapa]	K13430 PBS1; serine/threonine-protein kinase PBS1 [EC:2.7.11.1]	ko04626:Plant-pathogen interaction;ko04626:Plant-pathogen interaction;	GO:0004672;GO:0003674;GO:0003824;GO:0016301;GO:0016740;GO:0016772;GO:0016773;GO:0140096;	NA	NA
BnaA02G0122700ZS	1	14.8593	13.5616	12.2732	2.25852	2.6318	2.46794	0.805955	0.80915	0.361737	12.0022	11.1727	8.04245	1.15732	2.61053	2.37873	0.362662	0.575358	0.577237	--	Domain of unknown function (DUF4409)	PREDICTED: uncharacterized protein LOC103851819 [Brassica rapa]	K05609 UCHL3, YUH1; ubiquitin carboxyl-terminal hydrolase L3 [EC:3.4.19.12]	ko04626:Plant-pathogen interaction;ko04626:Plant-pathogen interaction;	NA	NA	NA
BnaA02G0126600ZS	1	12.8522	10.6248	10.2402	3.35891	4.35013	2.79388	1.9363	1.86424	1.38595	10.357	9.39014	8.72856	3.54791	4.10022	3.40884	1.99441	1.91857	1.92714	Midasin OS=Giardia intestinalis GN=MDN1 PE=3 SV=1	DEK C terminal domain	BnaA02g08940D [Brassica napus]	K17046 DEK; protein DEK	ko04626:Plant-pathogen interaction;	NA	NA	NA
BnaA02G0128700ZS	1	12.3081	7.18896	6.54334	3.58402	2.95267	3.71499	2.47871	1.93905	2.4466	5.14604	6.00378	5.63006	3.42793	3.7903	4.05781	2.07285	1.81627	2.13697	Cell division protein FtsZ homolog 1, chloroplastic OS=Arabidopsis thaliana GN=FTSZ1 PE=1 SV=2	FtsZ family, C-terminal domain	BnaA02g09160D [Brassica napus]	K03531 ftsZ; cell division protein FtsZ	ko04112:Cell cycle - Caulobacter;ko04626:Plant-pathogen interaction;ko04626:Plant-pathogen interaction;ko04626:Plant-pathogen interaction;	GO:0003924;GO:0003674;GO:0003824;GO:0017111;GO:0016462;GO:0016787;GO:0016817;GO:0016818;	NA	NA
BnaA02G0128800ZS	1	10.7345	6.07503	5.89561	0	0.058771	0.030737	0.068884	0.044551	0	3.07938	3.17316	3.25684	0.08032	0.094061	0	0.094292	0.057087	0.031052	65-kDa microtubule-associated protein 1 OS=Arabidopsis thaliana GN=MAP65-1 PE=1 SV=1	Microtubule associated protein (MAP65/ASE1 family)	PREDICTED: 65-kDa microtubule-associated protein 1-like [Brassica rapa]	K16732 PRC1, ASE1, MAP65; Ase1/PRC1/MAP65 family protein	ko04626:Plant-pathogen interaction;ko04626:Plant-pathogen interaction;	NA	GO:0000226;GO:0007017;GO:0007010;GO:0006996;GO:0008150;GO:0009987;GO:0016043;GO:0071840;	NA
BnaA02G0129200ZS	1	61.3542	73.5737	58.2505	48.6356	29.2172	44.8735	36.9629	31.3945	31.6168	67.1848	77.9399	66.3909	50.0664	52.1946	50.7031	56.6589	47.776	36.7596	Small ubiquitin-related modifier 1 OS=Arabidopsis thaliana GN=SUMO1 PE=1 SV=2	Ubiquitin-2 like Rad60 SUMO-like	PREDICTED: small ubiquitin-related modifier 1-like [Brassica rapa]	K12160 SUMO, SMT3; small ubiquitin-related modifier	ko03013:RNA transport;ko04626:Plant-pathogen interaction;ko04626:Plant-pathogen interaction;ko04626:Plant-pathogen interaction;	GO:0005515;GO:0003674;GO:0005488;	NA	NA
BnaA02G0131200ZS	1	35.0096	30.2143	27.7119	11.3027	9.91918	11.7929	7.72738	6.81945	7.01494	25.9957	27.1099	26.2844	10.0772	8.51663	8.76883	7.17443	6.82368	7.41542	Glucose-6-phosphate/phosphate translocator 1, chloroplastic OS=Arabidopsis thaliana GN=GPT1 PE=2 SV=1	EamA-like transporter family	PREDICTED: glucose-6-phosphate/phosphate translocator 1, chloroplastic-like [Brassica rapa]	K15283 SLC35E1; solute carrier family 35, member E1	ko04626:Plant-pathogen interaction;	NA	NA	GO:0016020;GO:0005575;
BnaA02G0131700ZS	1	0.62519	0.553183	0.719295	0.285769	0.178256	0.238712	0.264672	0.164184	0.270225	0.827196	0.51855	0.586529	0.396152	0.325181	0.362514	0.200581	0.138174	0.167153	Autophagy-related protein 18f OS=Arabidopsis thaliana GN=ATG18F PE=2 SV=1	WD domain, G-beta repeat	PREDICTED: autophagy-related protein 18f [Brassica rapa]	K17908 WIPI1_2, ATG18; autophagy-related protein 18	ko04136:Autophagy - other;ko04138:Autophagy - yeast;ko04140:Autophagy - animal;ko04626:Plant-pathogen interaction;ko04626:Plant-pathogen interaction;	GO:0005515;GO:0003674;GO:0005488;	NA	NA
BnaA02G0188600ZS	1	2.363	2.01436	1.62445	1.68611	1.89894	1.74343	1.91327	1.82414	1.74087	2.34477	2.49193	2.67431	1.63906	1.92612	1.6821	1.72805	1.58234	1.37999	Homeobox protein knotted-1-like 2 OS=Arabidopsis thaliana GN=KNAT2 PE=1 SV=3	ELK domain	PREDICTED: homeobox protein knotted-1-like 2 [Brassica rapa]	K16670 MEIS2; homeobox protein Meis2	ko04626:Plant-pathogen interaction;	GO:0003677;GO:0003674;GO:0003676;GO:0005488;GO:0097159;GO:1901363;	NA	NA
BnaA02G0191100ZS	1	25.6626	31.6125	23.5736	1.38191	1.7528	0.746087	3.97872	2.85869	0.981445	22.823	25.4356	19.6063	0.352387	0.586573	1.27069	9.0443	2.67916	8.9702	MLP-like protein 28 OS=Arabidopsis thaliana GN=MLP28 PE=1 SV=1	Pathogenesis-related protein Bet v I family	BnaA02g15190D [Brassica napus]	NA NA	NA	NA	GO:0006952;GO:0006950;GO:0008150;GO:0050896;	NA
BnaA02G0196800ZS	1	3.36751	3.17066	3.1165	2.60572	1.84542	2.89196	2.18009	1.96763	1.79508	2.42839	2.8385	1.77512	1.90713	1.79782	1.9427	1.70501	1.92378	1.74079	Transcription factor TCP22 OS=Arabidopsis thaliana GN=TCP22 PE=2 SV=1	TCP family transcription factor	PREDICTED: transcription factor TCP22-like [Brassica rapa]	K16221 TCP21, CHE; transcription factor TCP21 (protein CCA1 HIKING EXPEDITION)	ko04626:Plant-pathogen interaction;ko04712:Circadian rhythm - plant;	NA	NA	NA
BnaA02G0197000ZS	1	9.62185	9.93453	9.01564	6.08404	5.84869	4.78213	5.51225	6.19656	7.30541	7.75895	8.88887	7.3993	4.89297	4.90686	6.04287	4.92373	4.15017	5.69298	Deoxycytidine kinase OS=Homo sapiens GN=DCK PE=1 SV=1	Deoxynucleoside kinase	BnaA02g15730D [Brassica napus]	K00893 DCK; deoxycitidine kinase [EC:2.7.1.74]	ko00230:Purine metabolism;ko00240:Pyrimidine metabolism;	GO:0005524;GO:0000166;GO:0003674;GO:0005488;GO:0008144;GO:0017076;GO:0030554;GO:0032553;GO:0032555;GO:0032559;GO:0035639;GO:0036094;GO:0043167;GO:0043168;GO:0097159;GO:0097367;GO:1901265;GO:1901363;	NA	NA
BnaA02G0247500ZS	1	40.2696	37.1501	36.8928	23.7423	20.0048	18.9258	18.698	22.081	21.7224	33.4208	31.8761	32.1223	23.2497	22.9001	23.2608	19.1175	17.2011	20.8198	YTH domain-containing family protein 2 OS=Mus musculus GN=Ythdf2 PE=2 SV=1	YT521-B-like domain	PREDICTED: uncharacterized protein LOC103853299 isoform X1 [Brassica rapa]	K20102 YTHDF; YTH domain-containing family protein	ko04626:Plant-pathogen interaction;	NA	NA	NA
BnaA02G0247600ZS	1	1.66943	1.89727	2.31428	0.672437	0.472992	0.475439	0.539412	1.00657	0.964141	2.06838	1.10379	0.880571	0.479351	0.470792	0.657085	0.28579	0.238211	0.155616	Cytochrome P450 89A2 OS=Arabidopsis thaliana GN=CYP89A2 PE=2 SV=2	Cytochrome P450	PREDICTED: cytochrome P450 89A2-like [Brassica rapa]	K00512 CYP17A; steroid 17alpha-monooxygenase / 17alpha-hydroxyprogesterone deacetylase [EC:1.14.14.19 1.14.14.32]	ko00140:Steroid hormone biosynthesis;ko04626:Plant-pathogen interaction;ko04913:Ovarian steroidogenesis;ko04917:Prolactin signaling pathway;ko04927:Cortisol synthesis and secretion;	GO:0005506;GO:0003674;GO:0005488;GO:0046872;GO:0043167;GO:0043169;GO:0046914;	NA	NA
BnaA02G0252300ZS	1	1.58504	1.83907	1.63452	0.730448	0.843224	0.899636	0.398267	0.624363	0.268937	1.51751	1.41286	1.07994	0.875026	0.906362	0.967029	0.363399	0.698155	0.488645	Probable galacturonosyltransferase-like 6 OS=Arabidopsis thaliana GN=GATL6 PE=2 SV=1	Glycosyl transferase family 8	BnaA02g20470D [Brassica napus]	K13648 GAUT; alpha-1,4-galacturonosyltransferase [EC:2.4.1.43]	ko00520:Amino sugar and nucleotide sugar metabolism;ko04626:Plant-pathogen interaction;	GO:0016757;GO:0003674;GO:0003824;GO:0016740;	NA	NA
BnaA02G0252400ZS	1	14.2329	12.9765	12.9194	5.31504	3.96557	4.30871	1.04608	1.09437	1.38249	11.9466	11.092	7.63079	4.91017	4.63812	4.46016	1.14921	1.06766	1.28386	Importin subunit alpha-3 OS=Arabidopsis thaliana GN=IMPA3 PE=1 SV=2	Importin beta binding domain	PREDICTED: importin subunit alpha-2-like [Brassica rapa]	K15043 KPNA2_7; importin subunit alpha-1/8	ko04626:Plant-pathogen interaction;	GO:0005515;GO:0003674;GO:0005488;	NA	NA
BnaA02G0260100ZS	1	1.57677	1.11018	1.04901	0.014901	0.074193	0	0.038005	0.044805	0.039031	0.887197	0.136488	0.662561	0.018422	0	0	0.035766	0.041578	0.05972	--	--	BnaA03g30740D [Brassica napus]	NA NA	NA	NA	NA	NA
BnaA02G0267200ZS	1	9.791	9.42711	8.81192	6.08402	6.11021	5.75964	5.73064	5.61071	5.86517	7.76798	7.97996	6.94461	6.89668	6.65013	6.0764	5.32652	4.79862	5.50457	Eukaryotic translation initiation factor 3 subunit A OS=Arabidopsis thaliana GN=TIF3A1 PE=1 SV=1	PCI domain	PREDICTED: eukaryotic translation initiation factor 3 subunit A [Brassica rapa]	K03254 EIF3A; translation initiation factor 3 subunit A	ko03013:RNA transport;ko04626:Plant-pathogen interaction;	GO:0005515;GO:0003674;GO:0005488;	NA	NA
BnaA02G0269900ZS	1	2.71101	3.08512	2.94641	1.45563	1.90056	1.39435	1.63262	2.08401	1.86622	2.62217	3.32063	2.67229	2.12803	2.33426	2.06967	1.51003	1.60868	1.66702	Serine/threonine-protein kinase fray2 OS=Dictyostelium discoideum GN=fray2 PE=3 SV=1	Protein kinase domain	PREDICTED: serine/threonine-protein kinase BLUS1-like isoform X1 [Brassica rapa]	K08835 OXSR1, STK39; serine/threonine-protein kinase OSR1/STK39 [EC:2.7.11.1]	ko04626:Plant-pathogen interaction;	GO:0004672;GO:0003674;GO:0003824;GO:0016301;GO:0016740;GO:0016772;GO:0016773;GO:0140096;	NA	NA
BnaA02G0270400ZS	1	50.5342	56.4869	52.8163	28.3861	30.5394	26.6154	29.8961	27.4112	29.6879	44.7767	50.0688	50.0887	26.9591	32.8307	30.5145	25.2158	25.7982	24.9155	Transmembrane protein 120 homolog OS=Dictyostelium discoideum GN=tmem120 PE=3 SV=1	TMPIT-like protein	BnaC02g29180D [Brassica napus]	K14574 SDO1, SBDS; ribosome maturation protein SDO1	ko03008:Ribosome biogenesis in eukaryotes;ko04626:Plant-pathogen interaction;	NA	NA	GO:0016021;GO:0005575;GO:0016020;GO:0031224;GO:0044425;
BnaA02G0272600ZS	1	12.502	12.8489	12.6753	2.42887	2.3668	2.56888	2.05647	1.67788	1.25603	12.2798	11.7693	9.90641	1.55411	1.7126	1.83315	1.41519	1.38559	2.23604	Alpha/beta hydrolase domain-containing protein 11 OS=Xenopus laevis GN=abhd11 PE=2 SV=1	Alpha/beta hydrolase family	PREDICTED: alpha/beta hydrolase domain-containing protein 11-like [Brassica rapa]	K13703 ABHD11; abhydrolase domain-containing protein 11	ko04626:Plant-pathogen interaction;	NA	NA	NA
BnaA02G0277400ZS	1	91.4346	90.5143	78.5786	46.4157	36.2163	38.1809	34.4776	33.0536	33.0273	75.9478	75.0579	72.7476	43.8936	42.7214	35.6131	30.6867	32.9219	39.4135	60S ribosomal protein L3-1 OS=Arabidopsis thaliana GN=ARP1 PE=2 SV=5	Ribosomal protein L3	PREDICTED: 60S ribosomal protein L3-1 [Brassica rapa]	K02925 RP-L3e, RPL3; large subunit ribosomal protein L3e	ko03010:Ribosome;ko04626:Plant-pathogen interaction;	GO:0003735;GO:0003674;GO:0005198;	NA	NA
BnaA02G0282700ZS	1	12.3249	10.6546	11.9278	7.87452	7.16418	7.33118	7.21004	7.12097	8.07036	10.8606	10.6593	11.768	7.64375	8.7664	7.82591	6.43336	5.91598	7.85017	Casein kinase I isoform delta-like OS=Arabidopsis thaliana GN=At4g26100 PE=2 SV=2	Protein kinase domain	PREDICTED: casein kinase I isoform alpha-like [Brassica rapa]	K00924 E2.7.1.-; kinase [EC:2.7.1.-]	ko04626:Plant-pathogen interaction;	GO:0004672;GO:0003674;GO:0003824;GO:0016301;GO:0016740;GO:0016772;GO:0016773;GO:0140096;	NA	NA
BnaA02G0283200ZS	1	10.8726	10.8914	10.294	5.73551	5.24478	5.4914	4.49932	4.35659	3.89737	10.3405	10.3026	9.68504	5.69623	4.90593	5.47729	3.24024	3.52292	4.37009	Actin-related protein 9 OS=Arabidopsis thaliana GN=ARP9 PE=2 SV=1	Actin	BnaA02g22260D [Brassica napus]	K11673 ACTR8, ARP8, INO80N; actin-related protein 8	ko04626:Plant-pathogen interaction;	NA	GO:0006338;GO:0051276;GO:0006325;GO:0006996;GO:0008150;GO:0009987;GO:0016043;GO:0071840;	NA
BnaA02G0283500ZS	1	6.88905	4.81851	6.13678	4.05132	3.91294	2.63269	3.19896	2.90021	3.88928	5.07889	4.62906	3.91177	2.90373	3.46204	3.20428	2.41532	2.65479	2.64201	Probable alpha-mannosidase I MNS4 OS=Arabidopsis thaliana GN=MNS4 PE=2 SV=1	Glycosyl hydrolase family 47	BnaAnng27500D, partial [Brassica napus]	K10085 EDEM2; ER degradation enhancer, mannosidase alpha-like 2	ko04141:Protein processing in endoplasmic reticulum;ko04626:Plant-pathogen interaction;	GO:0004571;GO:0003674;GO:0003824;GO:0004553;GO:0004559;GO:0015923;GO:0015924;GO:0016787;GO:0016798;	NA	NA
BnaA02G0337500ZS	1	20.6323	22.8518	18.774	10.893	8.48869	9.59931	6.32176	6.29245	6.27213	19.0813	16.7454	15.7406	8.25478	9.19086	6.91719	5.59306	5.59945	4.74804	Glycine-rich RNA-binding protein RZ1A OS=Arabidopsis thaliana GN=RZ1A PE=1 SV=1	Zinc knuckle	PREDICTED: glycine-rich RNA-binding protein GRP1A-like isoform X1 [Brassica rapa]	K12885 RBMX, HNRNPG; heterogeneous nuclear ribonucleoprotein G	ko03040:Spliceosome;ko04626:Plant-pathogen interaction;	GO:0003676;GO:0003674;GO:0005488;GO:0097159;GO:1901363;	NA	NA
BnaA02G0338800ZS	1	15.6962	16.8695	15.1047	6.03279	3.75414	3.87951	2.07241	2.47327	3.96851	13.6282	14.8345	14.7097	4.22406	5.08118	4.74774	3.57068	3.57317	3.84897	Transcription factor ICE1 OS=Arabidopsis thaliana GN=SCRM PE=1 SV=1	Helix-loop-helix DNA-binding domain	BnaA02g28220D [Brassica napus]	K13422 MYC2; transcription factor MYC2	ko04016:MAPK signaling pathway - plant;ko04075:Plant hormone signal transduction;ko04626:Plant-pathogen interaction;	GO:0046983;GO:0005515;GO:0003674;GO:0005488;	NA	NA
BnaA02G0339300ZS	1	35.3429	39.3547	38.6704	21.5085	24.3678	22.0741	14.2147	14.1987	14.8915	35.2548	37.4496	39.7996	23.217	24.2071	24.9367	10.4501	13.8982	13.7294	B3 domain-containing transcription factor FUS3 OS=Arabidopsis thaliana GN=FUS3 PE=2 SV=2	B3 DNA binding domain	PREDICTED: B3 domain-containing transcription factor FUS3 [Brassica rapa]	K09287 RAV; RAV-like factor	ko04626:Plant-pathogen interaction;	GO:0003677;GO:0003674;GO:0003676;GO:0005488;GO:0097159;GO:1901363;	NA	NA
BnaA02G0341900ZS	1	1.75741	0.855909	1.2457	0.326018	0.301964	0.383685	0.281904	0.278284	0.304994	1.14028	1.0924	0.873569	0.689568	0.649788	0.442789	0.185289	0.320971	0.213106	Fidgetin-like protein 1 OS=Homo sapiens GN=FIGNL1 PE=1 SV=2	Vps4 C terminal oligomerisation domain	BnaA02g28640D [Brassica napus]	K13254 SPAST; spastin [EC:5.6.1.1]	ko04626:Plant-pathogen interaction;	GO:0000166;GO:0003674;GO:0005488;GO:0036094;GO:0097159;GO:1901265;GO:1901363;	NA	NA
BnaA02G0343200ZS	1	4.37995	4.85861	4.59944	4.26936	2.72473	3.22775	1.7452	1.8859	1.67034	4.16818	3.97518	3.67021	2.59188	3.47554	2.96244	1.71853	1.26633	1.6041	Probable carboxylesterase 11 OS=Arabidopsis thaliana GN=CXE11 PE=2 SV=1	alpha/beta hydrolase fold	PREDICTED: probable carboxylesterase 11 [Brassica rapa]	K14493 GID1; gibberellin receptor GID1 [EC:3.-.-.-]	ko04075:Plant hormone signal transduction;	NA	GO:0008152;GO:0008150;	NA
BnaA02G0344300ZS	1	16.6194	18.4812	18.4771	7.00229	5.54303	6.39077	8.79058	9.06204	8.5969	13.5424	14.4552	14.0022	6.71781	6.55625	5.75362	5.98608	7.13253	7.22413	Succinate dehydrogenase [ubiquinone] iron-sulfur subunit 1, mitochondrial OS=Arabidopsis thaliana GN=SDH2-1 PE=1 SV=2	4Fe-4S dicluster domain	PREDICTED: succinate dehydrogenase [ubiquinone] iron-sulfur subunit 1, mitochondrial-like [Brassica rapa]	K00235 SDHB, SDH2; succinate dehydrogenase (ubiquinone) iron-sulfur subunit [EC:1.3.5.1]	ko00020:Citrate cycle (TCA cycle);ko00190:Oxidative phosphorylation;ko04714:Thermogenesis;	GO:0009055;GO:0003674;GO:0003824;GO:0016491;	NA	NA
BnaA02G0344900ZS	1	41.8301	41.6716	41.4199	24.4695	24.9072	28.3068	21.5095	23.4849	26.2383	44.4083	38.3337	40.5121	21.1546	26.0649	23.3701	20.5769	19.9153	22.0706	Proteasome subunit beta type-7-A OS=Arabidopsis thaliana GN=PBB1 PE=1 SV=2	Proteasome subunit	PREDICTED: proteasome subunit beta type-7-A [Brassica rapa]	K02739 PSMB7; 20S proteasome subunit beta 2 [EC:3.4.25.1]	ko03050:Proteasome;ko04626:Plant-pathogen interaction;ko04626:Plant-pathogen interaction;	GO:0004175;GO:0003674;GO:0003824;GO:0008233;GO:0070011;GO:0016787;GO:0140096;	NA	NA
BnaA02G0345300ZS	1	3.71843	2.83674	3.33177	1.28132	1.76519	0.986272	1.75356	1.28089	1.40104	2.89034	3.00211	2.00285	1.13411	1.3431	1.23116	1.08226	0.822423	1.38421	Golgin candidate 6 OS=Arabidopsis thaliana GN=GC6 PE=1 SV=2	Uso1 / p115 like vesicle tethering protein, head region	PREDICTED: golgin candidate 6-like isoform X1 [Brassica rapa]	NA NA	NA	NA	NA	GO:0000139;GO:0005622;GO:0005575;GO:0016020;GO:0005623;GO:0005737;GO:0043231;GO:0005794;GO:0012505;GO:0031090;GO:0031984;GO:0043226;GO:0043227;GO:0043229;GO:0044422;GO:0044424;GO:0044431;GO:0044444;GO:0044446;GO:0044464;GO:0098588;GO:0098791;
BnaA02G0347300ZS	1	15.4092	14.144	16.8312	9.91676	9.78729	9.50662	4.4873	3.95547	3.692	11.6389	13.3775	12.7448	9.11769	10.8447	10.5296	1.87557	3.59081	3.6888	WAT1-related protein At3g28050 OS=Arabidopsis thaliana GN=At3g28050 PE=2 SV=1	EamA-like transporter family	PREDICTED: WAT1-related protein At3g28050 isoform X2 [Brassica rapa]	K01623 ALDO; fructose-bisphosphate aldolase, class I [EC:4.1.2.13]	ko00010:Glycolysis / Gluconeogenesis;ko00030:Pentose phosphate pathway;ko00051:Fructose and mannose metabolism;ko00680:Methane metabolism;ko00710:Carbon fixation in photosynthetic organisms;ko04066:HIF-1 signaling pathway;ko04626:Plant-pathogen interaction;ko04626:Plant-pathogen interaction;ko04626:Plant-pathogen interaction;	NA	NA	GO:0016020;GO:0005575;
BnaA02G0349100ZS	1	13.4285	14.2976	12.0851	10.405	9.29231	7.66142	9.16902	10.2998	11.2527	13.5899	11.6971	12.884	10.1011	8.97172	9.32136	7.91634	7.23047	8.5831	FACT complex subunit SSRP1 OS=Arabidopsis thaliana GN=SSRP1 PE=1 SV=2	HMG (high mobility group) box	PREDICTED: FACT complex subunit SSRP1 [Brassica rapa]	K09272 SSRP1; structure-specific recognition protein 1	ko04626:Plant-pathogen interaction;	GO:0003677;GO:0003674;GO:0003676;GO:0005488;GO:0097159;GO:1901363;	NA	NA
BnaA02G0350200ZS	1	3.25214	1.35827	2.00282	0.483109	0.685055	0.428102	0.363975	0.595144	0.651546	2.04864	1.8492	2.023	0.558641	0.838215	1.19749	0.248306	0.201853	0.366358	Myb-related protein 306 OS=Antirrhinum majus GN=MYB306 PE=2 SV=1	Myb-like DNA-binding domain	BnaA02g29490D [Brassica napus]	K09422 MYBP; transcription factor MYB, plant	ko04626:Plant-pathogen interaction;	GO:0003682;GO:0003674;GO:0005488;	NA	NA
BnaA02G0364800ZS	1	4.16737	4.67456	4.89184	3.0448	2.6388	2.64007	1.87097	2.19065	1.84342	4.51966	4.13018	3.90437	2.41146	3.14066	3.08007	2.09891	1.60136	1.87211	Probable histone-arginine methyltransferase 1.4 OS=Arabidopsis thaliana GN=PRMT14 PE=1 SV=1	PRMT5 arginine-N-methyltransferase	BnaA02g30530D [Brassica napus]	K05931 CARM1, PRMT4; type I protein arginine methyltransferase [EC:2.1.1.319]	ko04626:Plant-pathogen interaction;	NA	GO:0006479;GO:0008152;GO:0006464;GO:0006807;GO:0008150;GO:0008213;GO:0009987;GO:0019538;GO:0032259;GO:0036211;GO:0043170;GO:0043412;GO:0043414;GO:0044237;GO:0044238;GO:0044260;GO:0044267;GO:0071704;GO:1901564;	NA
BnaA02G0367200ZS	1	26.6076	24.9621	27.5179	4.24048	3.96865	3.45934	2.14244	1.9469	1.43087	24.8757	25.6629	24.1462	2.53742	3.0897	2.96127	0.885053	1.39788	1.33506	ATP-citrate synthase beta chain protein 2 OS=Arabidopsis thaliana GN=ACLB-2 PE=1 SV=1	CoA binding domain	PREDICTED: ATP-citrate synthase beta chain protein 2-like [Brassica rapa]	K01648 ACLY; ATP citrate (pro-S)-lyase [EC:2.3.3.8]	ko00020:Citrate cycle (TCA cycle);ko00720:Carbon fixation pathways in prokaryotes;ko04626:Plant-pathogen interaction;	GO:0003824;GO:0003674;	NA	NA
BnaA02G0370100ZS	1	8.41083	7.44168	8.28165	1.73048	1.78594	0.96775	0.85279	1.239	0.711593	6.70162	6.7831	6.69786	1.12487	0.903622	0.687397	0.339735	0.510701	0.376762	Serine/threonine-protein kinase Nek3 OS=Arabidopsis thaliana GN=NEK3 PE=2 SV=1	Protein kinase domain	PREDICTED: serine/threonine-protein kinase Nek3-like [Brassica rapa]	K08857 NEK1_4_5; NIMA (never in mitosis gene a)-related kinase 1/4/5 [EC:2.7.11.1]	ko04626:Plant-pathogen interaction;ko04626:Plant-pathogen interaction;ko04626:Plant-pathogen interaction;	GO:0004672;GO:0003674;GO:0003824;GO:0016301;GO:0016740;GO:0016772;GO:0016773;GO:0140096;	NA	NA
BnaA02G0373500ZS	1	70.6983	79.8912	68.3225	54.7366	38.196	43.3924	51.1057	49.757	54.9592	62.9707	68.7292	69.6571	51.194	56.4073	49.0275	49.1636	48.9696	41.5518	Tubulin alpha chain OS=Prunus dulcis GN=TUBA PE=2 SV=1	Ribosomal proteins 50S-L15, 50S-L18e, 60S-L27A	BnaA02g31320D [Brassica napus]	K07374 TUBA; tubulin alpha	ko04145:Phagosome;ko04210:Apoptosis;ko04530:Tight junction;ko04540:Gap junction;ko04626:Plant-pathogen interaction;ko04626:Plant-pathogen interaction;ko04626:Plant-pathogen interaction;ko04626:Plant-pathogen interaction;	GO:0003924;GO:0003674;GO:0003824;GO:0017111;GO:0016462;GO:0016787;GO:0016817;GO:0016818;	NA	NA
BnaA02G0375400ZS	1	5.03696	5.30601	5.28135	2.34708	2.19227	2.42171	2.94312	3.20671	2.79511	4.71197	4.02186	4.32518	2.56665	3.19158	3.45221	2.71192	1.89002	2.49398	Solute carrier family 40 member 3, chloroplastic OS=Arabidopsis thaliana GN=IREG3 PE=1 SV=1	Ferroportin1 (FPN1)	PREDICTED: solute carrier family 40 member 3, chloroplastic [Brassica rapa]	K14685 SLC40A1, FPN1; solute carrier family 40 (iron-regulated transporter), member 1	ko04216:Ferroptosis;ko04626:Plant-pathogen interaction;ko04978:Mineral absorption;	GO:0005381;GO:0003674;GO:0046873;GO:0005215;GO:0022857;GO:0008324;GO:0015075;GO:0015318;GO:0022890;GO:0046915;	NA	NA
BnaA02G0378700ZS	1	2.11271	1.81345	1.45576	1.00401	0.993921	0.580004	0.598009	0.946465	1.48471	1.62373	1.87258	1.40608	0.626035	0.66148	0.731446	0.4889	0.512347	0.668794	Receptor-like protein kinase HSL1 OS=Arabidopsis thaliana GN=HSL1 PE=2 SV=1	Leucine rich repeat N-terminal domain	BnaA02g31820D [Brassica napus]	K00924 E2.7.1.-; kinase [EC:2.7.1.-]	ko04626:Plant-pathogen interaction;	GO:0004672;GO:0003674;GO:0003824;GO:0016301;GO:0016740;GO:0016772;GO:0016773;GO:0140096;	NA	NA
BnaA02G0394900ZS	1	3.71229	4.14438	4.29525	2.79018	2.88421	1.99376	2.47852	2.37869	2.43258	4.93754	4.37329	3.59356	1.98871	2.49674	2.25194	1.52599	1.53194	1.59437	Staphylococcal nuclease domain-containing protein 1 OS=Mus musculus GN=Snd1 PE=1 SV=1	Tudor domain	BnaAnng07020D [Brassica napus]	K15979 K15979	NA	GO:0003676;GO:0003674;GO:0005488;GO:0097159;GO:1901363;	NA	NA
BnaA02G0395000ZS	1	38.3604	34.3679	48.0443	15.5569	13.9858	11.0679	14.1046	13.4555	10.5016	36.4119	31.4867	29.341	15.7548	15.1692	18.5436	8.15666	7.42462	9.13325	Calnexin homolog 1 OS=Arabidopsis thaliana GN=CNX1 PE=1 SV=1	Calreticulin family	PREDICTED: calnexin homolog 1-like [Brassica rapa]	K08054 CANX; calnexin	ko04141:Protein processing in endoplasmic reticulum;ko04145:Phagosome;ko04612:Antigen processing and presentation;ko04626:Plant-pathogen interaction;ko04626:Plant-pathogen interaction;ko04626:Plant-pathogen interaction;ko04918:Thyroid hormone synthesis;	GO:0005509;GO:0003674;GO:0005488;GO:0046872;GO:0043167;GO:0043169;	NA	NA
BnaA02G0396400ZS	1	0.741665	1.50324	1.78072	0.53761	0.69264	0.817975	1.07771	0.996705	0.797516	1.21245	0.741384	0.950552	0.904799	0.661718	0.925675	0.445283	0.311521	0.27131	Signal recognition particle subunit SRP68 OS=Canis familiaris GN=SRP68 PE=1 SV=1	--	BnaA02g33100D [Brassica napus]	K03107 SRP68; signal recognition particle subunit SRP68	ko03060:Protein export;ko04626:Plant-pathogen interaction;	NA	NA	NA
BnaA02G0397000ZS	1	2.09948	3.90567	3.27244	0.709403	1.12084	1.01205	0.774256	0.953648	0.503083	1.97682	2.41935	2.78433	0.70543	0.981768	0.772323	0.173088	0.105151	0.172176	--	--	BnaA02g33190D [Brassica napus]	NA NA	NA	NA	NA	NA
BnaA02G0405200ZS	1	36.7757	40.2167	30.6024	26.4275	22.9119	20.7927	24.2087	24.2187	23.6967	29.3335	32.362	33.6744	21.9495	19.3638	18.1563	18.6755	21.5311	18.3857	Transcription elongation factor SPT4 homolog 2 OS=Arabidopsis thaliana GN=At5g63670 PE=2 SV=1	Spt4/RpoE2 zinc finger	PREDICTED: transcription elongation factor SPT4 homolog 2 [Brassica rapa]	K15171 SUPT4H1, SPT4; transcription elongation factor SPT4	ko04626:Plant-pathogen interaction;ko04626:Plant-pathogen interaction;	NA	NA	NA
BnaA02G0406200ZS	1	0.70076	0.776961	1.04597	0.173581	0.046124	0.019564	0.04444	0	0	0.633784	0.63133	0.655638	0.157406	0.21399	0.081198	0.121224	0.12874	0.095032	DNA topoisomerase 3-alpha OS=Arabidopsis thaliana GN=TOP3A PE=1 SV=1	Topoisomerase DNA binding C4 zinc finger	PREDICTED: DNA topoisomerase 3-alpha [Brassica rapa]	K03165 TOP3; DNA topoisomerase III [EC:5.6.2.1]	ko03440:Homologous recombination;ko03460:Fanconi anemia pathway;ko04626:Plant-pathogen interaction;ko04626:Plant-pathogen interaction;	GO:0003676;GO:0003674;GO:0005488;GO:0097159;GO:1901363;	NA	NA
BnaA02G0406300ZS	1	1.30949	1.78239	1.92293	0.731168	0.878821	0.601824	0.638561	0.924177	0.837809	1.30183	1.10102	1.20933	0.597238	0.650305	0.603009	0.465364	0.518995	0.617342	Proline-rich receptor-like protein kinase PERK13 OS=Arabidopsis thaliana GN=PERK13 PE=2 SV=1	Universal stress protein family	PREDICTED: proline-rich receptor-like protein kinase PERK13 isoform X1 [Brassica rapa]	K04730 IRAK1; interleukin-1 receptor-associated kinase 1 [EC:2.7.11.1]	ko04010:MAPK signaling pathway;ko04064:NF-kappa B signaling pathway;ko04620:Toll-like receptor signaling pathway;ko04624:Toll and Imd signaling pathway;ko04626:Plant-pathogen interaction;ko04722:Neurotrophin signaling pathway;	GO:0004672;GO:0003674;GO:0003824;GO:0016301;GO:0016740;GO:0016772;GO:0016773;GO:0140096;	NA	NA
BnaA02G0407100ZS	1	221.677	268.774	260.011	170.374	156.767	185.444	92.442	93.4484	71.4827	228.299	261.946	215.404	137.325	136.025	131.394	48.1358	80.7691	81.6377	Non-specific lipid-transfer protein-like protein At5g64080 OS=Arabidopsis thaliana GN=At5g64080 PE=1 SV=1	Probable lipid transfer	PREDICTED: non-specific lipid-transfer protein-like protein At5g64080 [Brassica rapa]	NA NA	NA	NA	GO:0006869;GO:0006810;GO:0008150;GO:0010876;GO:0033036;GO:0051179;GO:0051234;GO:0071702;	NA
BnaA02G0410900ZS	1	18.2942	16.807	17.0335	13.7161	13.5944	12.0433	11.2294	11.2658	11.316	13.8963	14.6111	16.6493	12.7622	12.2246	13.7784	9.82464	9.70632	11.9722	Cyclin-dependent kinase C-2 OS=Arabidopsis thaliana GN=CDKC-2 PE=1 SV=2	Protein kinase domain	BnaA02g34480D [Brassica napus]	K08819 CDK12_13; cyclin-dependent kinase 12/13 [EC:2.7.11.22 2.7.11.23]	ko04626:Plant-pathogen interaction;	GO:0004672;GO:0003674;GO:0003824;GO:0016301;GO:0016740;GO:0016772;GO:0016773;GO:0140096;	NA	NA
BnaA02G0419600ZS	1	5.6583	6.09881	6.08923	2.27912	2.20343	2.50767	2.80735	2.77528	2.60646	5.36903	4.59353	4.62229	2.1644	2.274	2.47626	1.85708	2.75324	2.37465	Importin subunit alpha-1 OS=Mus musculus GN=Kpna2 PE=1 SV=2	Armadillo/beta-catenin-like repeat	BnaA02g34820D [Brassica napus]	K00276 AOC3, AOC2, tynA; primary-amine oxidase [EC:1.4.3.21]	ko00260:Glycine, serine and threonine metabolism;ko00350:Tyrosine metabolism;ko00360:Phenylalanine metabolism;ko00410:beta-Alanine metabolism;ko00950:Isoquinoline alkaloid biosynthesis;ko00960:Tropane, piperidine and pyridine alkaloid biosynthesis;	GO:0005515;GO:0003674;GO:0005488;	NA	NA
BnaA03G0000500ZS	1	6.08926	5.10799	5.27165	4.31609	4.2072	3.47226	3.4804	3.07354	4.03345	4.8244	4.51595	3.88798	4.30527	3.8745	3.80059	2.65789	2.67857	3.25846	Probable LRR receptor-like serine/threonine-protein kinase At1g06840 OS=Arabidopsis thaliana GN=At1g06840 PE=2 SV=2	Leucine Rich Repeat	BnaCnng32490D [Brassica napus]	K04730 IRAK1; interleukin-1 receptor-associated kinase 1 [EC:2.7.11.1]	ko04010:MAPK signaling pathway;ko04064:NF-kappa B signaling pathway;ko04620:Toll-like receptor signaling pathway;ko04624:Toll and Imd signaling pathway;ko04626:Plant-pathogen interaction;ko04722:Neurotrophin signaling pathway;	GO:0004672;GO:0003674;GO:0003824;GO:0016301;GO:0016740;GO:0016772;GO:0016773;GO:0140096;	NA	NA
BnaA03G0003000ZS	1	8.17312	8.23714	8.41742	5.30033	5.53829	6.34718	6.05631	4.706	6.3289	8.75428	7.15717	6.35861	5.03349	5.60803	6.36696	4.5453	4.5354	5.44198	E3 ubiquitin-protein ligase rififylin OS=Homo sapiens GN=RFFL PE=1 SV=1	Zinc finger, C3HC4 type (RING finger)	PREDICTED: uncharacterized protein LOC103855419 [Brassica rapa]	K01931 NEUR; protein neuralized [EC:2.3.2.27]	ko04626:Plant-pathogen interaction;	GO:0005515;GO:0003674;GO:0005488;	NA	NA
BnaA03G0003100ZS	1	16.7608	16.2505	18.3558	9.10294	5.85902	8.8884	5.95149	3.40157	5.27623	16.8459	15.4465	18.6128	6.44495	4.66467	6.10774	3.2522	3.26132	3.60932	Probable Golgi transport protein 1 OS=Caenorhabditis elegans GN=F41C3.4 PE=3 SV=2	Got1/Sft2-like family	PREDICTED: vesicle transport protein GOT1B-like [Brassica rapa]	K14396 PABPN1, PABP2; polyadenylate-binding protein 2	ko03015:mRNA surveillance pathway;ko04626:Plant-pathogen interaction;	NA	GO:0016192;GO:0006810;GO:0008150;GO:0051179;GO:0051234;	NA
BnaA03G0006100ZS	1	0.849721	0.468145	0.342887	0.181278	0.149635	0.146565	0.08984	0.037415	0	0.240067	0.248633	0.195355	0.114336	0.120849	0.178443	0.071924	0.158174	0.160929	Kinesin-like protein KIF22-A OS=Xenopus laevis GN=kif22-a PE=1 SV=1	Kinesin motor domain	BnaA03g54890D [Brassica napus]	K10403 KIF22; kinesin family member 22	ko04626:Plant-pathogen interaction;ko04914:Progesterone-mediated oocyte maturation;	GO:0003777;GO:0003674;GO:0003774;GO:0003824;GO:0017111;GO:0016462;GO:0016787;GO:0016817;GO:0016818;	NA	NA
BnaA03G0008300ZS	1	29.3103	31.0546	29.2034	21.944	15.5737	17.7442	17.2806	16.6035	20.8541	27.5566	27.6743	21.7524	21.1771	27.4427	19.4225	19.3226	22.369	19.9629	60S ribosomal protein L4-1 OS=Arabidopsis thaliana GN=RPL4A PE=2 SV=1	60S ribosomal protein L4 C-terminal domain	BnaC03g00960D [Brassica napus]	K02930 RP-L4e, RPL4; large subunit ribosomal protein L4e	ko03010:Ribosome;ko04626:Plant-pathogen interaction;	GO:0003735;GO:0003674;GO:0005198;	NA	NA
BnaA03G0009200ZS	1	0.438591	0.535311	0.66474	0.05733	0	0.224183	0	0	0.03574	0.464533	0.235504	0.436832	0.224617	0.266549	0.26325	0.132731	0.07811	0.035177	Zinc finger protein JACKDAW OS=Arabidopsis thaliana GN=JKD PE=1 SV=1	Zinc finger, C2H2 type	PREDICTED: zinc finger protein JACKDAW-like [Brassica rapa]	K12309 GLB1, ELNR1; beta-galactosidase [EC:3.2.1.23]	ko00052:Galactose metabolism;ko00511:Other glycan degradation;ko00531:Glycosaminoglycan degradation;ko00600:Sphingolipid metabolism;ko00604:Glycosphingolipid biosynthesis - ganglio series;ko04142:Lysosome;ko04626:Plant-pathogen interaction;	GO:0046872;GO:0003674;GO:0005488;GO:0043167;GO:0043169;	NA	NA
BnaA03G0012100ZS	1	80.4289	79.2835	77.0294	42.2304	42.1763	44.5838	36.4334	26.2829	29.8584	72.9973	75.9948	72.357	45.085	48.1856	44.4769	21.7943	21.5349	27.6611	Probable glycosyltransferase At5g03795 OS=Arabidopsis thaliana GN=At5g03795 PE=3 SV=2	Exostosin family	PREDICTED: probable glycosyltransferase At5g03795 [Brassica rapa]	K18789 XGD1; xylogalacturonan beta-1,3-xylosyltransferase [EC:2.4.2.41]	ko04626:Plant-pathogen interaction;	NA	NA	NA
BnaA03G0015400ZS	1	19.1557	19.8868	21.4618	4.03464	4.43378	3.10967	0.68039	1.35238	0.501257	17.8184	18.9753	17.5541	2.25252	3.4635	3.23504	0.82334	0.839397	1.45352	Phytol kinase 1, chloroplastic OS=Arabidopsis thaliana GN=VTE5 PE=1 SV=1	Cytidylyltransferase family	PREDICTED: phytol kinase 1, chloroplastic-like [Brassica rapa]	K18678 VTE5; phytol kinase [EC:2.7.1.182]	ko04626:Plant-pathogen interaction;	NA	NA	GO:0016020;GO:0005575;
BnaA03G0018200ZS	1	8.85235	6.76731	7.00709	2.89332	2.44131	2.43571	1.86516	1.51124	1.93662	5.49152	5.59757	5.48175	1.40378	2.22663	3.06489	1.46684	1.89263	2.09255	Ubiquitin-conjugating enzyme E2 22 OS=Arabidopsis thaliana GN=UBC22 PE=1 SV=1	Ubiquitin-conjugating enzyme	PREDICTED: ubiquitin-conjugating enzyme E2 22 [Brassica rapa]	K10583 UBE2S, E2EPF; ubiquitin-conjugating enzyme E2 S [EC:2.3.2.23]	ko04120:Ubiquitin mediated proteolysis;ko04626:Plant-pathogen interaction;	GO:0016881;GO:0003674;GO:0003824;GO:0016874;GO:0016879;	NA	NA
BnaA03G0088200ZS	1	1.04124	0.612208	0.701729	0.423624	0.476243	0.239144	0.559686	0.570632	0.398841	0.82531	0.721381	0.810901	0.438159	0.527764	0.544554	0.416074	0.374594	0.399998	Tetratricopeptide repeat protein 1 OS=Homo sapiens GN=TTC1 PE=1 SV=1	PB1 domain	PREDICTED: uncharacterized protein LOC103856442 [Brassica rapa]	K17768 TOM70; mitochondrial import receptor subunit TOM70	ko04626:Plant-pathogen interaction;ko04626:Plant-pathogen interaction;	GO:0005515;GO:0003674;GO:0005488;	NA	NA
BnaA03G0089600ZS	1	21.6377	20.8793	18.8391	12.5825	12.518	12.1298	4.22665	3.32444	2.80085	19.3043	15.7668	17.8242	10.8424	9.91615	10.1309	2.98852	2.74053	3.55134	Guanine nucleotide-binding protein subunit gamma 3 OS=Arabidopsis thaliana GN=GG3 PE=2 SV=1	GGL domain	PREDICTED: guanine nucleotide-binding protein subunit gamma 3-like [Brassica rapa]	K13754 SLC24A6, NCKX6; solute carrier family 24 (sodium/potassium/calcium exchanger), member 6	ko04626:Plant-pathogen interaction;	NA	NA	NA
BnaA03G0093800ZS	1	3.93846	3.64752	3.65479	3.00294	2.55597	2.86304	2.10936	2.41662	2.59318	2.94471	3.76095	3.29055	2.78	3.06522	2.64267	1.94493	2.23333	2.23782	Coiled-coil domain-containing protein R3HCC1L OS=Mus musculus GN=R3hcc1l PE=2 SV=1	--	PREDICTED: coiled-coil domain-containing protein R3HCC1L isoform X1 [Brassica rapa]	NA NA	NA	NA	NA	NA
BnaA03G0096300ZS	1	6.16024	6.26197	6.22668	0.331993	0.340703	0.409921	0.16908	0.115083	0.261144	5.85929	6.21552	5.83807	0.061596	0.272512	0.168531	0.08614	0.092918	0.078165	Protein RETICULATA-RELATED 1 OS=Arabidopsis thaliana GN=RER1 PE=2 SV=1	Domain of unknown function (DUF3411)	BnaA03g08670D [Brassica napus]	K17917 SNX1_2; sorting nexin-1/2	ko04144:Endocytosis;ko04626:Plant-pathogen interaction;ko04626:Plant-pathogen interaction;	NA	NA	NA
BnaA03G0097100ZS	1	8.59375	6.55913	8.95022	4.74696	4.79237	4.19189	4.97335	5.29418	4.84669	9.48675	7.44064	8.33149	5.72579	7.11481	7.18262	5.01407	4.57221	4.96532	Vacuolar protein sorting-associated protein 24 homolog 1 OS=Arabidopsis thaliana GN=VPS24-1 PE=1 SV=1	Snf7	PREDICTED: vacuolar protein sorting-associated protein 24 homolog 1 [Tarenaya hassleriana]	K12193 VPS24, CHMP3; charged multivesicular body protein 3	ko04144:Endocytosis;ko04217:Necroptosis;ko04626:Plant-pathogen interaction;ko04626:Plant-pathogen interaction;	NA	GO:0015031;GO:0008104;GO:0006810;GO:0008150;GO:0015833;GO:0033036;GO:0042886;GO:0045184;GO:0051179;GO:0051234;GO:0071702;GO:0071705;	NA
BnaA03G0100700ZS	1	41.5106	50.5877	53.1563	26.1808	17.3349	27.3593	10.9023	14.6492	15.476	37.463	45.4026	39.7631	23.4549	28.0612	22.3401	19.5193	13.2594	18.1512	40S ribosomal protein S15a OS=Brassica napus GN=RPS15A PE=2 SV=3	Ribosomal protein S8	BnaA03g09210D [Brassica napus]	K02957 RP-S15Ae, RPS15A; small subunit ribosomal protein S15Ae	ko03010:Ribosome;ko04626:Plant-pathogen interaction;	GO:0003676;GO:0003674;GO:0005488;GO:0097159;GO:1901363;	NA	NA
BnaA03G0104800ZS	1	100.839	102.342	90.6066	21.9121	18.2807	16.695	8.20162	10.6223	8.63996	69.5657	85.7633	95.6294	7.9678	7.72289	7.82297	5.20524	5.9097	7.98676	Peptidyl-prolyl cis-trans isomerase CYP20-1 OS=Arabidopsis thaliana GN=CYP20-1 PE=1 SV=1	Cyclophilin type peptidyl-prolyl cis-trans isomerase/CLD	BnaAnng17350D [Brassica napus]	K01802 E5.2.1.8; peptidylprolyl isomerase [EC:5.2.1.8]	ko04626:Plant-pathogen interaction;	GO:0003755;GO:0003674;GO:0003824;GO:0016853;GO:0016859;GO:0140096;	NA	NA
BnaA03G0105500ZS	1	0.582181	0.639027	0.937746	0.173584	0	0.264057	0.414501	0.271271	0.128544	0.612446	0.459214	0.492011	0.125244	0.214269	0.134248	0.459874	0.28686	0.377845	Beta-glucosidase 3 OS=Arabidopsis thaliana GN=BGLU3 PE=3 SV=2	Glycosyl hydrolase family 1	PREDICTED: beta-glucosidase 3-like isoform X1 [Brassica rapa]	K01188 E3.2.1.21; beta-glucosidase [EC:3.2.1.21]	ko00460:Cyanoamino acid metabolism;ko00500:Starch and sucrose metabolism;ko00940:Phenylpropanoid biosynthesis;	GO:0004553;GO:0003674;GO:0003824;GO:0016787;GO:0016798;	NA	NA
BnaA03G0105700ZS	1	10.4706	9.82608	9.24283	4.07121	3.96859	4.9256	4.34534	5.3611	4.14477	9.92055	9.60612	7.64772	2.31088	4.20823	3.88387	3.25249	3.22373	3.71884	Uncharacterized protein At5g39865 OS=Arabidopsis thaliana GN=At5g39865 PE=2 SV=1	Glutaredoxin	hypothetical protein EUTSA_v10016090mg [Eutrema salsugineum]	K17479 GRXCR1; glutaredoxin domain-containing cysteine-rich protein 1	ko04626:Plant-pathogen interaction;ko04626:Plant-pathogen interaction;	GO:0009055;GO:0003674;GO:0003824;GO:0016491;	NA	NA
BnaA03G0106400ZS	1	14.7839	13.8737	14.5909	9.05495	9.25652	7.08782	5.21926	4.4339	5.67479	10.9938	12.9096	8.73747	6.85612	7.90957	7.26234	3.34397	3.12829	3.65082	Exocyst complex component EXO70B1 OS=Arabidopsis thaliana GN=EXO70B1 PE=1 SV=1	Exo70 exocyst complex subunit	PREDICTED: exocyst complex component EXO70B1 [Brassica rapa]	K07195 EXOC7, EXO70; exocyst complex component 7	ko04626:Plant-pathogen interaction;ko04626:Plant-pathogen interaction;ko04910:Insulin signaling pathway;	NA	NA	GO:0000145;GO:0005622;GO:0005575;GO:0005623;GO:0005737;GO:0005938;GO:0032991;GO:0044424;GO:0044444;GO:0044448;GO:0044464;GO:0071944;GO:0099023;GO:0099568;
BnaA03G0107700ZS	1	73.2392	82.1476	81.0786	36.3732	34.3533	39.5134	29.6257	40.1556	39.1661	68.9858	78.2027	65.6777	34.275	33.913	30.8715	33.0903	28.2068	36.62	Histone-binding protein MSI1 OS=Arabidopsis thaliana GN=MSI1 PE=1 SV=1	WD domain, G-beta repeat	BnaA03g09860D [Brassica napus]	K10752 RBBP4, HAT2, CAF1, MIS16; histone-binding protein RBBP4	ko04218:Cellular senescence;ko04626:Plant-pathogen interaction;	GO:0005515;GO:0003674;GO:0005488;	NA	NA
BnaA03G0112000ZS	1	4.50523	4.02879	4.18542	2.87261	3.38871	2.27622	3.1834	2.47937	3.02659	3.73079	3.90847	4.28425	3.06013	3.20363	2.69693	2.31074	2.75319	2.50013	F-BAR domain only protein 1 OS=Homo sapiens GN=FCHO1 PE=1 SV=2	--	BnaA03g10260D [Brassica napus]	K20042 FCHO; F-BAR domain only protein	ko04626:Plant-pathogen interaction;	NA	NA	NA
BnaA03G0114700ZS	1	8.88297	5.49201	6.07885	3.14553	2.44205	2.84963	1.37128	1.69737	2.60694	6.02475	6.02619	5.19532	3.28106	3.07117	2.93761	1.4528	1.53216	1.74307	Histone acetyltransferase type B catalytic subunit OS=Arabidopsis thaliana GN=HAG2 PE=2 SV=1	Acetyltransferase (GNAT) family	BnaA03g10630D [Brassica napus]	K11303 HAT1, KAT1; histone acetyltransferase 1 [EC:2.3.1.48]	ko04613:Neutrophil extracellular trap formation;ko04626:Plant-pathogen interaction;	GO:0004402;GO:0003674;GO:0003824;GO:0008080;GO:0016407;GO:0016410;GO:0016740;GO:0016746;GO:0016747;GO:0034212;GO:0061733;	NA	NA
BnaA03G0116200ZS	1	1.54253	1.44	1.13248	0.239218	0.3754	0.112405	0.255855	0.400082	0.47361	1.12331	1.02123	1.18392	0.531689	0.576473	0.337373	0.634375	0.516195	0.370147	Transcription factor GTE2 OS=Arabidopsis thaliana GN=GTE2 PE=2 SV=2	--	PREDICTED: transcription factor GTE2 [Brassica rapa]	K11721 BRD3; bromodomain-containing protein 3	ko04626:Plant-pathogen interaction;ko04626:Plant-pathogen interaction;	NA	NA	NA
BnaA03G0118900ZS	1	2.98017	2.79813	3.01209	1.78497	1.49983	1.76685	2.42942	1.39687	2.03099	2.71473	3.11085	2.59464	1.2955	2.12529	1.86848	1.11832	1.42277	1.3733	Serine/threonine-protein kinase D6PK OS=Arabidopsis thaliana GN=D6PK PE=1 SV=1	Protein kinase domain	BnaA03g11170D [Brassica napus]	K08286 E2.7.11.-; protein-serine/threonine kinase [EC:2.7.11.-]	ko04626:Plant-pathogen interaction;	GO:0004672;GO:0003674;GO:0003824;GO:0016301;GO:0016740;GO:0016772;GO:0016773;GO:0140096;	NA	NA
BnaA03G0121000ZS	1	8.58092	6.70802	9.11199	1.96836	1.63835	2.89657	1.06825	3.01774	2.07183	4.6733	4.22289	7.44741	2.70788	3.08065	2.79566	1.01044	1.43209	1.13824	Mitochondrial import inner membrane translocase subunit TIM22-3 OS=Arabidopsis thaliana GN=TIM22-3 PE=2 SV=1	Tim17/Tim22/Tim23/Pmp24 family	PREDICTED: mitochondrial import inner membrane translocase subunit TIM22-3-like [Brassica rapa]	K17790 TIM22; mitochondrial import inner membrane translocase subunit TIM22	ko04626:Plant-pathogen interaction;ko04626:Plant-pathogen interaction;	NA	NA	NA
BnaA03G0121500ZS	1	11.1593	18.0412	13.8555	4.83358	3.90999	6.09255	4.88937	2.57617	3.89392	11.8363	12.3522	5.253	3.11142	6.29819	6.94282	1.80055	2.70286	4.18424	Putative lipid-transfer protein DIR1 OS=Arabidopsis thaliana GN=DIR1 PE=1 SV=1	Probable lipid transfer	BnaA03g11420D [Brassica napus]	NA NA	NA	NA	NA	NA
BnaA03G0156900ZS	1	8.86284	6.80763	8.99822	4.91006	5.57231	4.46831	5.35304	5.33967	6.08192	7.99169	7.91727	6.81738	4.73639	5.13584	6.09202	3.55155	3.91939	5.65157	Transcriptional corepressor LEUNIG_HOMOLOG OS=Arabidopsis thaliana GN=LUH PE=1 SV=1	Tesmin/TSO1-like CXC domain, cysteine-rich domain	BnaA03g15030D [Brassica napus]	K14963 WDR5, SWD3, CPS30; COMPASS component SWD3	ko04626:Plant-pathogen interaction;	GO:0005515;GO:0003674;GO:0005488;	NA	NA
BnaA03G0157200ZS	1	9.37264	7.66259	9.14517	4.39495	5.93677	4.63336	5.06555	5.1032	5.20179	7.96882	7.73739	6.92227	4.83137	5.99173	5.55543	4.21935	3.45638	4.70702	26S proteasome non-ATPase regulatory subunit 1 homolog A OS=Arabidopsis thaliana GN=RPN2A PE=1 SV=1	HEAT repeats	PREDICTED: 26S proteasome non-ATPase regulatory subunit 1 homolog A [Brassica rapa]	K03032 PSMD1, RPN2; 26S proteasome regulatory subunit N2	ko03050:Proteasome;ko04626:Plant-pathogen interaction;	NA	NA	NA
BnaA03G0161100ZS	1	27.4972	25.0305	29.8224	17.017	14.5487	12.8745	15.1215	16.1827	20.7452	21.9131	21.0043	18.7293	17.024	20.288	17.8912	14.2636	14.8596	14.9539	Heterogeneous nuclear ribonucleoprotein 1 OS=Arabidopsis thaliana GN=RNP1 PE=1 SV=1	RNA recognition motif. (a.k.a. RRM, RBD, or RNP domain)	BnaA03g15410D [Brassica napus]	K14411 MSI; RNA-binding protein Musashi	ko03015:mRNA surveillance pathway;ko04626:Plant-pathogen interaction;	GO:0003676;GO:0003674;GO:0005488;GO:0097159;GO:1901363;	NA	NA
BnaA03G0164000ZS	1	17.5562	15.7118	19.1751	13.5706	13.5052	11.6792	11.819	14.1632	14.9115	14.4577	16.1852	15.1094	14.8405	14.4192	13.0593	11.4398	9.69766	12.8695	Apoptosis inhibitor 5 OS=Pongo abelii GN=API5 PE=2 SV=1	Apoptosis inhibitory protein 5 (API5)	BnaA03g15710D [Brassica napus]	NA NA	NA	NA	NA	NA
BnaA03G0164700ZS	1	1.3978	1.54124	1.7808	0.626403	0.478759	0.459513	0.504825	0.593562	0.668182	1.19641	1.36638	1.47079	0.75326	0.833156	0.812317	0.668999	0.430149	0.678858	--	Protein of unknown function (DUF1296)	PREDICTED: uncharacterized protein LOC103857526 [Brassica rapa]	K19307 BMT5; 25S rRNA (uracil2634-N3)-methyltransferase [EC:2.1.1.313]	ko04626:Plant-pathogen interaction;	NA	NA	NA
BnaA03G0170100ZS	1	5.0085	3.97353	4.2876	1.46566	1.6062	0.941847	1.98235	1.9496	2.12763	4.47417	4.30904	3.85238	2.20309	2.27441	2.12293	1.70666	1.70062	2.17043	LRR receptor-like serine/threonine-protein kinase FEI 2 OS=Arabidopsis thaliana GN=FEI2 PE=1 SV=1	Leucine rich repeat N-terminal domain	BnaA03g16200D [Brassica napus]	K04730 IRAK1; interleukin-1 receptor-associated kinase 1 [EC:2.7.11.1]	ko04010:MAPK signaling pathway;ko04064:NF-kappa B signaling pathway;ko04620:Toll-like receptor signaling pathway;ko04624:Toll and Imd signaling pathway;ko04626:Plant-pathogen interaction;ko04722:Neurotrophin signaling pathway;	GO:0004672;GO:0003674;GO:0003824;GO:0016301;GO:0016740;GO:0016772;GO:0016773;GO:0140096;	NA	NA
BnaA03G0170200ZS	1	7.92943	5.47501	6.93008	4.15311	4.21174	2.91782	4.10723	4.22965	4.32864	5.61953	6.44368	4.63864	3.1746	5.07402	5.0533	3.36815	3.08818	3.93985	Protein MOR1 OS=Arabidopsis thaliana GN=MOR1 PE=1 SV=1	CLASP N terminal	PREDICTED: LOW QUALITY PROTEIN: protein MOR1 [Brassica rapa]	K16803 CKAP5; cytoskeleton-associated protein 5	ko04626:Plant-pathogen interaction;ko04626:Plant-pathogen interaction;	NA	NA	NA
BnaA03G0173300ZS	1	41.2893	43.4371	35.5055	13.58	14.2208	18.0094	14.1243	14.844	16.3088	34.8849	31.3011	32.7377	15.7876	14.3528	15.9561	21.5815	16.8614	15.9048	40S ribosomal protein S14-2 OS=Arabidopsis thaliana GN=RPS14B PE=1 SV=1	Ribosomal protein S11	BnaAnng39250D, partial [Brassica napus]	K02955 RP-S14e, RPS14; small subunit ribosomal protein S14e	ko03010:Ribosome;ko04626:Plant-pathogen interaction;	GO:0003735;GO:0003674;GO:0005198;	NA	NA
BnaA03G0173900ZS	1	5.40702	4.93907	5.35071	2.59286	2.94101	1.15194	1.75835	0.961928	1.60949	4.25768	4.86297	4.13008	1.5135	1.90037	1.37219	1.51658	1.57241	1.46074	1-(5-phosphoribosyl)-5-[(5- phosphoribosylamino)methylideneamino] imidazole-4-carboxamide isomerase, chloroplastic OS=Arabidopsis thaliana GN=HISN3 PE=2 SV=1	Histidine biosynthesis protein	PREDICTED: 1-(5-phosphoribosyl)-5-[(5-phosphoribosylamino)methylideneamino] imidazole-4-carboxamide isomerase, chloroplastic [Brassica rapa]	K01814 hisA; phosphoribosylformimino-5-aminoimidazole carboxamide ribotide isomerase [EC:5.3.1.16]	ko00340:Histidine metabolism;	NA	GO:0000105;GO:0008152;GO:0006082;GO:0006520;GO:0006547;GO:0006725;GO:0006807;GO:0008150;GO:0008652;GO:0009058;GO:0009072;GO:0009073;GO:0009987;GO:0016053;GO:0018130;GO:0019438;GO:0019752;GO:0034641;GO:0043436;GO:0044237;GO:0044238;GO:0044249;GO:0044281;GO:0044283;GO:0046394;GO:0046483;GO:0052803;GO:0071704;GO:1901360;GO:1901362;GO:1901564;GO:1901566;GO:1901576;GO:1901605;GO:1901607;	NA
BnaA03G0176400ZS	1	35.0637	26.1114	31.9437	10.4526	8.35466	8.49796	7.51309	7.9393	12.8505	30.7165	27.6921	25.0504	6.76405	8.47813	7.85513	6.72066	6.2183	6.25815	S-adenosylmethionine synthase 3 OS=Arabidopsis thaliana GN=METK3 PE=1 SV=1	S-adenosylmethionine synthetase, N-terminal domain	PREDICTED: S-adenosylmethionine synthase 3 [Brassica rapa]	K00789 metK; S-adenosylmethionine synthetase [EC:2.5.1.6]	ko00270:Cysteine and methionine metabolism;	GO:0004478;GO:0003674;GO:0003824;GO:0016740;GO:0016765;	NA	NA
BnaA03G0177200ZS	1	2.53124	1.78158	2.29345	0.68818	0.944249	0.805217	0.443815	0.443053	0.453187	2.12919	2.14118	1.80079	0.475828	0.441635	0.605225	0.122102	0.201484	0.298436	Probable LRR receptor-like serine/threonine-protein kinase At1g67720 OS=Arabidopsis thaliana GN=At1g67720 PE=2 SV=1	Leucine rich repeat	PREDICTED: probable LRR receptor-like serine/threonine-protein kinase At1g67720 isoform X1 [Brassica rapa]	K10737 MCM8; DNA helicase MCM8 [EC:3.6.4.12]	ko04626:Plant-pathogen interaction;	GO:0004672;GO:0003674;GO:0003824;GO:0016301;GO:0016740;GO:0016772;GO:0016773;GO:0140096;	NA	NA
BnaA03G0191900ZS	1	0.238347	0.319282	0.225718	0.064634	0.055915	0	0	0.113164	0.114152	0.11252	0.243121	0.140135	0.116722	0.052281	0.034863	0.015238	0.067464	0.040402	--	--	PREDICTED: MAR-binding filament-like protein 1 [Brassica rapa]	NA NA	NA	NA	NA	NA
BnaA03G0195900ZS	1	6.82393	3.88424	5.59234	2.19167	2.12684	1.06331	1.49356	0.990113	1.24324	4.48821	4.70557	3.99788	1.78571	2.09935	2.04638	0.611946	0.821536	0.997045	DNA-directed RNA polymerase V subunit 1 OS=Arabidopsis thaliana GN=NRPE1 PE=1 SV=1	RNA polymerase Rpb1, domain 1	PREDICTED: DNA-directed RNA polymerase V subunit 1 [Brassica rapa]	K16251 NRPE1; DNA-directed RNA polymerase V subunit 1 [EC:2.7.7.6]	ko04626:Plant-pathogen interaction;	GO:0003677;GO:0003674;GO:0003676;GO:0005488;GO:0097159;GO:1901363;	NA	NA
BnaA03G0200300ZS	1	2.94599	2.3775	2.109	0.990442	1.51033	1.02267	1.11265	0.768953	1.20264	2.07763	2.22933	1.74981	1.13822	1.58639	1.23572	0.792757	0.771454	1.21547	Protein kinase and PP2C-like domain-containing protein OS=Arabidopsis thaliana GN=At2g40860/At2g40870 PE=2 SV=1	Protein phosphatase 2C	BnaA03g19260D [Brassica napus]	K17535 TNNI3K; serine/threonine-protein kinase TNNI3K [EC:2.7.11.1]	ko04626:Plant-pathogen interaction;	GO:0003824;GO:0003674;	NA	NA
BnaA03G0200500ZS	1	59.011	58.8021	59.0765	34.3661	31.3773	29.7828	27.7904	26.9686	32.6238	51.4008	58.2103	56.1442	23.4146	22.7611	25.698	18.9054	21.3184	20.9194	Cytochrome P450 98A3 OS=Arabidopsis thaliana GN=CYP98A3 PE=1 SV=1	Cytochrome P450	BnaA03g19280D [Brassica napus]	K09754 CYP98A, C3H; 5-O-(4-coumaroyl)-D-quinate 3-monooxygenase [EC:1.14.14.96]	ko00940:Phenylpropanoid biosynthesis;ko00941:Flavonoid biosynthesis;ko00945:Stilbenoid, diarylheptanoid and gingerol biosynthesis;ko04626:Plant-pathogen interaction;	GO:0005506;GO:0003674;GO:0005488;GO:0046872;GO:0043167;GO:0043169;GO:0046914;	NA	NA
BnaA03G0204500ZS	1	140.938	127.941	108.767	99.7321	68.7184	73.9884	78.5415	73.2253	74.0597	110.348	109.912	102.683	92.6435	98.6817	86.022	81.9993	74.4832	69.4826	40S ribosomal protein S2-4 OS=Arabidopsis thaliana GN=RPS2D PE=2 SV=1	Ribosomal protein S5, N-terminal domain	PREDICTED: LOW QUALITY PROTEIN: 40S ribosomal protein S2 [Melopsittacus undulatus]	K02981 RP-S2e, RPS2; small subunit ribosomal protein S2e	ko03010:Ribosome;ko04626:Plant-pathogen interaction;	GO:0003723;GO:0003674;GO:0003676;GO:0005488;GO:0097159;GO:1901363;	NA	NA
BnaA03G0209800ZS	1	1.86663	1.36919	2.00022	1.2119	1.36228	1.01306	0.64262	0.700031	0.777832	1.53939	1.24152	1.34906	1.204	1.16487	1.06907	0.487486	0.450605	0.756689	Clathrin interactor EPSIN 2 OS=Arabidopsis thaliana GN=EPSIN2 PE=1 SV=1	ENTH domain	PREDICTED: clathrin interactor EPSIN 2-like isoform X1 [Brassica rapa]	K12471 EPN; epsin	ko04144:Endocytosis;ko04626:Plant-pathogen interaction;	NA	NA	NA
BnaA03G0210800ZS	1	8.88751	10.1355	10.6963	0.50271	1.63909	1.12603	0.183212	0	0.387295	7.32145	7.91625	8.24221	0.483474	0.25204	0.54308	0.66488	0.106459	0.559586	--	Protein of unknown function (DUF1685)	BnaC03g24120D [Brassica napus]	NA NA	NA	NA	NA	NA
BnaA03G0212900ZS	1	339.97	341.123	396.933	35.4728	42.1101	36.8058	11.0427	8.16983	6.05459	255.157	292.327	275.959	18.5839	18.0431	22.736	3.62242	8.70469	7.70511	Acyl-[acyl-carrier-protein] desaturase, chloroplastic OS=Brassica napus PE=2 SV=1	Fatty acid desaturase	PREDICTED: acyl-[acyl-carrier-protein] desaturase, chloroplastic [Brassica rapa]	K03921 FAB2, SSI2, desA1; acyl-[acyl-carrier-protein] desaturase [EC:1.14.19.2 1.14.19.11 1.14.19.26]	ko00061:Fatty acid biosynthesis;ko01040:Biosynthesis of unsaturated fatty acids;ko04626:Plant-pathogen interaction;	NA	GO:0006631;GO:0008152;GO:0006082;GO:0006629;GO:0008150;GO:0009987;GO:0019752;GO:0032787;GO:0043436;GO:0044237;GO:0044238;GO:0044255;GO:0044281;GO:0071704;	NA
BnaA03G0214800ZS	1	12.223	12.914	13.2344	3.54935	3.04434	3.31963	2.72169	2.26515	1.88852	11.4977	10.6277	9.70737	2.93262	2.50113	3.02986	1.49812	2.03307	2.06837	Outer envelope pore protein 37, chloroplastic OS=Arabidopsis thaliana GN=OEP37 PE=2 SV=2	--	PREDICTED: outer envelope pore protein 37, chloroplastic [Brassica rapa]	NA NA	NA	NA	NA	NA
BnaA03G0215400ZS	1	7.07554	6.97582	7.23301	4.22056	3.23756	3.81406	2.26635	1.91444	1.98532	6.75433	7.12887	5.8905	3.24108	3.73163	3.40239	2.2658	2.3224	2.70943	60S ribosomal protein L2, mitochondrial OS=Oryza sativa subsp. japonica GN=RPL2 PE=2 SV=2	Late embryogenesis abundant protein	BnaC03g24650D [Brassica napus]	K02886 RP-L2, MRPL2, rplB; large subunit ribosomal protein L2	ko03010:Ribosome;ko04626:Plant-pathogen interaction;	GO:0003735;GO:0003674;GO:0005198;	NA	NA
BnaA03G0243800ZS	1	5.14792	4.0145	4.27814	2.19742	2.57669	2.03219	1.81586	1.72776	1.98984	3.35778	3.75054	3.41877	2.59618	2.58298	2.93882	1.78998	1.93321	2.47377	Transport inhibitor response 1-like protein OS=Arabidopsis thaliana GN=At5g49980 PE=2 SV=1	--	BnaA03g23340D [Brassica napus]	K14485 TIR1; transport inhibitor response 1	ko04075:Plant hormone signal transduction;ko04626:Plant-pathogen interaction;	NA	NA	NA
BnaA03G0244300ZS	1	1.94293	3.35274	2.14764	0.862506	0.918257	1.83661	1.15718	1.08422	0.872889	1.90308	1.92654	1.73781	1.53115	1.75901	1.45139	1.16638	0.646972	0.767447	Ribosomal RNA small subunit methyltransferase G OS=Alkaliphilus metalliredigens (strain QYMF) GN=rsmG PE=3 SV=1	rRNA small subunit methyltransferase G	BnaCnng69460D, partial [Brassica napus]	K03501 gidB, rsmG; 16S rRNA (guanine527-N7)-methyltransferase [EC:2.1.1.170]	ko04626:Plant-pathogen interaction;ko04626:Plant-pathogen interaction;	NA	NA	GO:0005737;GO:0005622;GO:0005575;GO:0005623;GO:0044424;GO:0044464;
BnaA03G0246500ZS	1	5.44826	5.31566	4.92209	4.30876	4.28454	3.47353	3.70921	3.78649	4.24467	4.72236	4.15907	4.71406	4.07273	4.40829	4.35711	2.93848	3.44612	3.82421	Cirhin OS=Homo sapiens GN=CIRH1A PE=1 SV=1	WD domain, G-beta repeat	BnaA03g23570D [Brassica napus]	K14548 UTP4, CIRH1A; U3 small nucleolar RNA-associated protein 4	ko03008:Ribosome biogenesis in eukaryotes;ko04626:Plant-pathogen interaction;	GO:0005515;GO:0003674;GO:0005488;	NA	NA
BnaA03G0287600ZS	1	1.88673	1.45742	1.70602	0.652409	1.09262	0.827772	0.513484	0.654953	0.75249	1.56521	1.14252	0.798117	0.931969	1.36657	1.15498	0.534407	0.633507	0.566672	Ecotropic viral integration site 5 protein homolog OS=Homo sapiens GN=EVI5 PE=1 SV=3	Rab-GTPase-TBC domain	PREDICTED: ecotropic viral integration site 5 protein homolog [Brassica rapa]	K19944 TBC1D10; TBC1 domain family member 10	ko04626:Plant-pathogen interaction;	NA	NA	NA
BnaA03G0288100ZS	1	20.6636	18.5881	21.7127	6.56809	4.74825	6.42073	3.11266	2.97278	2.68208	16.5498	15.7102	11.7562	5.62655	7.13875	7.01174	4.45443	3.60173	3.87681	14-3-3-like protein GF14 nu OS=Arabidopsis thaliana GN=GRF7 PE=1 SV=1	14-3-3 protein	BnaA03g27950D [Brassica napus]	K06630 YWHAE; 14-3-3 protein epsilon	ko04011:MAPK signaling pathway - yeast;ko04110:Cell cycle;ko04114:Oocyte meiosis;ko04151:PI3K-Akt signaling pathway;ko04390:Hippo signaling pathway;ko04391:Hippo signaling pathway - fly;ko04621:NOD-like receptor signaling pathway;ko04626:Plant-pathogen interaction;ko04626:Plant-pathogen interaction;ko04722:Neurotrophin signaling pathway;	GO:0019904;GO:0005515;GO:0003674;GO:0005488;	NA	NA
BnaA03G0288200ZS	1	37.1611	33.6795	33.3361	19.7273	19.9881	22.7169	10.993	9.27009	10.2281	31.2064	29.5099	32.4148	19.5137	20.6016	19.9882	9.01395	10.235	10.3329	Ubiquitin receptor RAD23c OS=Arabidopsis thaliana GN=RAD23C PE=1 SV=2	Ubiquitin family	hypothetical protein EUTSA_v10020817mg [Eutrema salsugineum]	K10839 RAD23, HR23; UV excision repair protein RAD23	ko03420:Nucleotide excision repair;ko04141:Protein processing in endoplasmic reticulum;ko04626:Plant-pathogen interaction;ko04626:Plant-pathogen interaction;	GO:0003684;GO:0003674;GO:0003676;GO:0003677;GO:0005488;GO:0097159;GO:1901363;	NA	NA
BnaA03G0289300ZS	1	13.054	11.8017	10.8213	8.34279	8.09484	6.31856	7.94999	8.4446	8.38513	8.98911	9.96452	8.29543	8.15492	9.83595	8.11558	8.30314	8.03599	7.641	Histidine--tRNA ligase, cytoplasmic OS=Arabidopsis thaliana GN=At3g02760 PE=2 SV=1	Anticodon binding domain	PREDICTED: histidine--tRNA ligase [Brassica rapa]	K01892 HARS, hisS; histidyl-tRNA synthetase [EC:6.1.1.21]	ko00970:Aminoacyl-tRNA biosynthesis;ko04626:Plant-pathogen interaction;ko04626:Plant-pathogen interaction;	GO:0004812;GO:0003674;GO:0003824;GO:0016874;GO:0016875;GO:0140098;GO:0140101;	NA	NA
BnaA03G0291600ZS	1	2.60629	2.28775	2.56597	0.948832	1.11857	0.931983	1.48338	0.792307	0.83509	2.15101	1.90302	2.00219	1.30841	1.32048	1.52311	0.499725	0.641188	1.08411	Protein SCAI OS=Homo sapiens GN=SCAI PE=1 SV=2	Protein of unknown function (DUF3550/UPF0682)	PREDICTED: protein SCAI [Brassica rapa]	K15498 PPP6C; serine/threonine-protein phosphatase 6 catalytic subunit [EC:3.1.3.16]	ko04626:Plant-pathogen interaction;ko04626:Plant-pathogen interaction;	NA	NA	NA
BnaA03G0291700ZS	1	2.89686	2.95403	2.26456	1.21555	1.00153	1.26627	1.35376	1.22452	1.05744	1.77872	2.06729	1.86098	1.95679	1.28589	1.80364	1.44884	1.5819	2.15066	Ribosomal protein S2, mitochondrial OS=Arabidopsis thaliana GN=RPS2 PE=2 SV=1	Ribosomal protein S2	PREDICTED: ribosomal protein S2, mitochondrial [Brassica rapa]	K02967 RP-S2, MRPS2, rpsB; small subunit ribosomal protein S2	ko03010:Ribosome;ko04626:Plant-pathogen interaction;	GO:0003735;GO:0003674;GO:0005198;	NA	NA
BnaA03G0293100ZS	1	26.8456	25.9228	30.2642	13.0335	13.2385	11.8555	10.0599	9.51531	9.36502	25.3542	21.7705	18.4295	12.0818	11.7283	11.5569	8.55188	9.12533	8.42435	T-complex protein 1 subunit theta OS=Arabidopsis thaliana GN=CCT8 PE=1 SV=1	TCP-1/cpn60 chaperonin family	BnaA03g28450D [Brassica napus]	K09500 CCT8; T-complex protein 1 subunit theta	ko04626:Plant-pathogen interaction;ko04626:Plant-pathogen interaction;	GO:0005524;GO:0000166;GO:0003674;GO:0005488;GO:0008144;GO:0017076;GO:0030554;GO:0032553;GO:0032555;GO:0032559;GO:0035639;GO:0036094;GO:0043167;GO:0043168;GO:0097159;GO:0097367;GO:1901265;GO:1901363;	NA	NA
BnaA03G0294300ZS	1	1.57286	1.03617	1.00337	0.428121	0.339711	0.238411	0.165343	0.283846	0.219041	0.806814	0.537226	0.70552	0.23449	0.258328	0.260034	0.039779	0.165741	0.180034	Diphthine--ammonia ligase OS=Schizosaccharomyces pombe (strain 972 / ATCC 24843) GN=mug71 PE=1 SV=1	Endoribonuclease L-PSP	PREDICTED: diphthine--ammonia ligase-like [Brassica rapa]	K06927 DPH6; diphthine-ammonia ligase [EC:6.3.1.14]	ko04626:Plant-pathogen interaction;	NA	NA	NA
BnaA03G0295200ZS	1	15.6237	11.4705	13.905	9.08582	9.02116	9.07884	9.31117	8.24879	10.5162	11.4686	11.7094	10.6747	8.52941	9.13368	7.79156	7.58498	6.5579	8.57156	Flowering locus K homology domain OS=Arabidopsis thaliana GN=FLK PE=1 SV=1	KH domain	PREDICTED: poly(rC)-binding protein 3 [Brassica rapa]	K13162 PCBP2; poly(rC)-binding protein 2	ko04216:Ferroptosis;ko04626:Plant-pathogen interaction;ko04626:Plant-pathogen interaction;	GO:0003723;GO:0003674;GO:0003676;GO:0005488;GO:0097159;GO:1901363;	NA	NA
BnaA03G0308200ZS	1	2.41838	2.43967	2.31974	1.22132	1.13085	0.760796	0.92925	0.737208	0.621171	2.09995	2.17237	1.73582	0.985488	0.647943	0.789198	0.624527	0.418664	0.449388	Probable xyloglucan glycosyltransferase 6 OS=Arabidopsis thaliana GN=CSLC6 PE=1 SV=1	Glycosyltransferase like family 2	PREDICTED: probable xyloglucan glycosyltransferase 6 [Brassica rapa]	K13680 CSLA; beta-mannan synthase [EC:2.4.1.32]	ko04626:Plant-pathogen interaction;	NA	NA	NA
BnaA03G0311500ZS	1	1.7996	1.55572	1.51246	1.34382	1.34778	1.1283	1.10688	1.08076	1.0628	1.52425	1.44833	1.71308	1.33155	1.07132	1.13414	0.643531	0.865177	1.09756	MAP3K epsilon protein kinase 1 OS=Brassica napus GN=M3KE1 PE=1 SV=1	Protein kinase domain	RecName: Full=MAP3K epsilon protein kinase 1; Short=BnM3KE1 [Brassica napus]	K06683 CDC15; cell division control protein CDC15 [EC:2.7.11.1]	ko04111:Cell cycle - yeast;ko04113:Meiosis - yeast;ko04392:Hippo signaling pathway - multiple species;	GO:0004672;GO:0003674;GO:0003824;GO:0016301;GO:0016740;GO:0016772;GO:0016773;GO:0140096;	NA	NA
BnaA03G0312200ZS	1	21.1461	16.146	19.2351	13.0723	16.0146	8.78603	11.5831	10.5608	12.0679	18.234	18.6236	15.4773	12.8536	15.3338	13.2835	7.45743	8.46465	11.114	Clathrin heavy chain 1 OS=Arabidopsis thaliana GN=CHC1 PE=1 SV=1	Clathrin, heavy-chain linker	PREDICTED: clathrin heavy chain 2-like [Brassica rapa]	K04646 CLTC; clathrin heavy chain	ko04142:Lysosome;ko04144:Endocytosis;ko04626:Plant-pathogen interaction;ko04626:Plant-pathogen interaction;ko04721:Synaptic vesicle cycle;ko04961:Endocrine and other factor-regulated calcium reabsorption;	GO:0005198;GO:0003674;	NA	NA
BnaA03G0312400ZS	1	1.15697	1.00778	0.887743	0.856991	0.783853	0.715305	0.494452	0.270929	0.343062	0.802548	1.07816	0.868197	0.568582	0.704303	0.538307	0.385871	0.444463	0.459701	Kinesin-related protein 4 OS=Dictyostelium discoideum GN=kif4 PE=2 SV=1	Kinesin motor domain	PREDICTED: kinesin-related protein 4 [Brassica rapa]	K11498 CENPE; centromeric protein E	ko04626:Plant-pathogen interaction;ko04626:Plant-pathogen interaction;	GO:0003777;GO:0003674;GO:0003774;GO:0003824;GO:0017111;GO:0016462;GO:0016787;GO:0016817;GO:0016818;	NA	NA
BnaA03G0337300ZS	1	16.4775	12.89	14.4643	1.60743	1.33602	1.35878	0.159089	0.386208	0.216469	12.3565	12.939	11.829	0.65524	0.899221	1.46359	0.128625	0.301804	0.516261	Subtilisin-like protease SBT1.6 OS=Arabidopsis thaliana GN=SBT1.6 PE=2 SV=1	PA domain	BnaA03g33300D [Brassica napus]	K18443 GBF1; golgi-specific brefeldin A-resistance guanine nucleotide exchange factor 1	ko04144:Endocytosis;ko04626:Plant-pathogen interaction;	GO:0004252;GO:0003674;GO:0003824;GO:0004175;GO:0008236;GO:0008233;GO:0070011;GO:0016787;GO:0017171;GO:0140096;	NA	NA
BnaA03G0338500ZS	1	5.49034	5.65118	5.31746	1.47924	1.45147	1.1934	0.660243	1.01177	0.566145	5.02377	4.25419	4.48515	1.22749	0.642606	0.845853	0.534279	0.430738	0.694281	Terpenoid synthase 30 OS=Arabidopsis thaliana GN=TPS30 PE=2 SV=1	Terpene synthase, N-terminal domain	PREDICTED: terpenoid synthase 30-like [Brassica rapa]	K13789 GGPS; geranylgeranyl diphosphate synthase, type II [EC:2.5.1.1 2.5.1.10 2.5.1.29]	ko00900:Terpenoid backbone biosynthesis;ko04626:Plant-pathogen interaction;	GO:0000287;GO:0003674;GO:0005488;GO:0046872;GO:0043167;GO:0043169;	NA	NA
BnaA03G0338600ZS	1	9.18941	7.80912	8.19134	0.857412	0.923948	0.401415	0.155342	0.240535	0.312984	6.01341	5.99464	4.99903	0.407634	0.832361	1.03364	0.108531	0.032026	0.280496	Terpenoid synthase 17 OS=Arabidopsis thaliana GN=TPS17 PE=2 SV=2	Terpene synthase, N-terminal domain	PREDICTED: terpenoid synthase 17-like [Brassica rapa]	K15799 BS, TPS11; (+)-alpha-barbatene/beta-chamigrene/thujopsene synthase [EC:4.2.3.69 4.2.3.78 4.2.3.79]	ko00909:Sesquiterpenoid and triterpenoid biosynthesis;	GO:0000287;GO:0003674;GO:0005488;GO:0046872;GO:0043167;GO:0043169;	NA	NA
BnaA03G0347300ZS	1	4.17446	3.79551	2.4794	1.30849	1.35389	1.80773	1.24689	1.0968	1.35379	2.70894	2.84919	2.66222	1.56674	1.70829	1.04488	0.674024	1.20654	0.519401	Probable polygalacturonase OS=Vitis vinifera GN=GSVIVT00026920001 PE=1 SV=1	Glycosyl hydrolases family 28	PREDICTED: probable polygalacturonase isoform X1 [Brassica rapa]	K00784 rnz; ribonuclease Z [EC:3.1.26.11]	ko03013:RNA transport;ko04626:Plant-pathogen interaction;	GO:0004650;GO:0003674;GO:0003824;GO:0004553;GO:0016787;GO:0016798;	NA	NA
BnaA03G0347600ZS	1	87.6823	85.502	83.1106	16.9586	16.3415	13.2142	5.38895	4.59529	4.23324	74.4695	80.3463	72.6108	12.4429	13.2968	13.1576	2.4575	5.02198	5.10815	Dihydrolipoyl dehydrogenase 1, chloroplastic OS=Arabidopsis thaliana GN=LPD1 PE=2 SV=1	Pyridine nucleotide-disulphide oxidoreductase, dimerisation domain	PREDICTED: dihydrolipoyl dehydrogenase 1, chloroplastic isoform X1 [Brassica rapa]	K00382 DLD, lpd, pdhD; dihydrolipoamide dehydrogenase [EC:1.8.1.4]	ko00010:Glycolysis / Gluconeogenesis;ko00020:Citrate cycle (TCA cycle);ko00260:Glycine, serine and threonine metabolism;ko00280:Valine, leucine and isoleucine degradation;ko00310:Lysine degradation;ko00380:Tryptophan metabolism;ko00620:Pyruvate metabolism;ko00630:Glyoxylate and dicarboxylate metabolism;ko00640:Propanoate metabolism;ko04626:Plant-pathogen interaction;	GO:0016491;GO:0003674;GO:0003824;	NA	NA
BnaA03G0372500ZS	1	50.6675	45.4005	44.9689	31.6586	34.1289	32.3976	14.0385	11.826	11.577	43.1718	47.1668	47.2468	24.8907	29.7071	29.1649	6.74787	9.67356	11.7753	--	--	PREDICTED: uncharacterized protein LOC103859960 isoform X1 [Brassica rapa]	NA NA	NA	NA	NA	NA
BnaA03G0372800ZS	1	12.8347	12.8965	13.169	0.606335	1.5117	1.04099	0.115753	0.06802	0	8.44585	11.1983	11.1023	0.846313	0.953467	0.802843	0.269851	0.282225	0.32895	--	zinc-finger of the FCS-type, C2-C2	BnaA03g36700D [Brassica napus]	NA NA	NA	NA	NA	NA
BnaA03G0373600ZS	1	3.32164	2.66261	2.6554	0.484704	0.523348	0.424752	0.224258	0.155807	0.077819	2.13492	2.38386	2.45083	0.269479	0.413067	0.353618	0.076279	0.108595	0.205427	CRC domain-containing protein TSO1 OS=Arabidopsis thaliana GN=TSO1 PE=1 SV=1	Tesmin/TSO1-like CXC domain, cysteine-rich domain	BnaA03g36790D [Brassica napus]	K11600 RRP41, EXOSC4, SKI6; exosome complex component RRP41	ko03018:RNA degradation;ko04626:Plant-pathogen interaction;	NA	NA	NA
BnaA03G0374700ZS	1	63.4827	52.3335	59.7801	29.9373	27.9526	24.696	15.072	19.6323	16.3829	51.5823	55.2558	45.8128	18.3769	22.0699	28.5617	10.9506	13.0861	16.5414	Plastidial pyruvate kinase 1, chloroplastic OS=Arabidopsis thaliana GN=PKP1 PE=1 SV=1	Pyruvate kinase, alpha/beta domain	PREDICTED: plastidial pyruvate kinase 1, chloroplastic [Brassica rapa]	K00873 PK, pyk; pyruvate kinase [EC:2.7.1.40]	ko00010:Glycolysis / Gluconeogenesis;ko00230:Purine metabolism;ko00620:Pyruvate metabolism;ko04626:Plant-pathogen interaction;ko04626:Plant-pathogen interaction;ko04922:Glucagon signaling pathway;	GO:0000287;GO:0003674;GO:0005488;GO:0046872;GO:0043167;GO:0043169;	NA	NA
BnaA03G0379100ZS	1	0.96082	0.889385	0.717781	0.24467	0.455804	0.401278	0	0.358459	0.203005	0.589511	0.779099	0.628323	0	0.303224	0.353905	0.424735	0.403726	0.321677	Vesicle transport protein SEC20 OS=Homo sapiens GN=BNIP1 PE=1 SV=3	Sec20	BnaA03g37300D [Brassica napus]	K08497 SEC20; protein transport protein SEC20	ko04130:SNARE interactions in vesicular transport;ko04626:Plant-pathogen interaction;	NA	NA	NA
BnaA03G0380400ZS	1	4.37768	4.04123	4.69228	2.9123	2.62132	2.91335	2.9758	2.50313	2.95003	3.49923	4.71755	3.69696	3.26469	2.70325	2.99978	2.48643	2.46406	2.77467	PXMP2/4 family protein 2 OS=Dictyostelium discoideum GN=DDB_G0278529 PE=3 SV=1	Mpv17 / PMP22 family	BnaA03g37470D [Brassica napus]	K13348 MPV17; protein Mpv17	ko04146:Peroxisome;	NA	NA	GO:0016021;GO:0005575;GO:0016020;GO:0031224;GO:0044425;
BnaA03G0380900ZS	1	3.76106	3.83091	3.98854	1.49278	1.23156	1.05418	0.536353	0.308168	0.306894	3.25987	3.13099	2.19952	0.824372	1.09721	1.07839	0.566396	0.653082	0.725288	Putative kinase-like protein TMKL1 OS=Arabidopsis thaliana GN=TMKL1 PE=1 SV=1	Leucine Rich repeat	PREDICTED: putative kinase-like protein TMKL1 [Brassica rapa]	K13415 BRI1; protein brassinosteroid insensitive 1 [EC:2.7.10.1 2.7.11.1]	ko04075:Plant hormone signal transduction;ko04626:Plant-pathogen interaction;	GO:0005515;GO:0003674;GO:0005488;	NA	NA
BnaA03G0383100ZS	1	157.514	162.077	163.677	49.2646	51.7527	44.4888	43.4551	47.0649	44.2418	134.377	134.69	132.204	46.8998	64.5122	51.2499	43.1454	38.3735	56.9765	60S ribosomal protein L5-1 OS=Arabidopsis thaliana GN=ATL5 PE=2 SV=2	Ribosomal L18 C-terminal region	BnaA03g57870D [Brassica napus]	K02932 RP-L5e, RPL5; large subunit ribosomal protein L5e	ko03010:Ribosome;ko04626:Plant-pathogen interaction;ko04626:Plant-pathogen interaction;	GO:0003735;GO:0003674;GO:0005198;	NA	NA
BnaA03G0383400ZS	1	10.3148	8.9296	9.51563	4.64787	4.1797	4.13238	2.55059	2.12532	1.76095	8.35641	9.16709	8.31038	5.1575	5.16183	4.70094	2.1263	2.39454	2.75116	Formin-like protein 1 OS=Arabidopsis thaliana GN=FH1 PE=1 SV=1	Formin Homology 2 Domain	BnaA03g57840D [Brassica napus]	K02184 FMN2; formin 2	ko04320:Dorso-ventral axis formation;ko04626:Plant-pathogen interaction;	NA	NA	NA
BnaA03G0387000ZS	1	3.48225	3.73525	3.88339	2.06225	2.84833	2.49271	1.32755	1.58524	1.12378	3.25234	3.30174	3.31742	1.75609	1.73759	2.69737	0.985988	1.16173	1.22122	Altered inheritance rate of mitochondria protein 25 OS=Saccharomyces cerevisiae (strain ATCC 204508 / S288c) GN=AIM25 PE=3 SV=1	Scramblase	BnaA03g37970D [Brassica napus]	NA NA	NA	NA	NA	NA
BnaA03G0387500ZS	1	3.8904	2.40156	2.29977	1.77365	1.38457	1.63804	1.11887	1.24247	1.82644	2.28972	2.26792	2.04483	1.78351	2.11698	1.86456	1.31021	1.28286	1.43151	DnaJ homolog subfamily B member 14 OS=Xenopus laevis GN=dnajb14 PE=2 SV=1	DnaJ domain	BnaA03g38030D [Brassica napus]	K09518 DNAJB12; DnaJ homolog subfamily B member 12	ko04141:Protein processing in endoplasmic reticulum;ko04626:Plant-pathogen interaction;	NA	NA	NA
BnaA03G0388500ZS	1	3.67705	3.26585	3.83139	1.49837	1.46142	1.12288	0.473653	0.335554	0.446838	3.45461	2.92684	2.95663	1.27809	1.12712	1.32366	0.413969	0.180874	0.318027	Nucleobase-ascorbate transporter 1 OS=Arabidopsis thaliana GN=NAT1 PE=2 SV=1	Permease family	PREDICTED: nucleobase-ascorbate transporter 1 [Brassica rapa]	K14611 SLC23A1, SVCT1; solute carrier family 23 (nucleobase transporter), member 1	ko04626:Plant-pathogen interaction;ko04977:Vitamin digestion and absorption;	GO:0005215;GO:0003674;	NA	NA
BnaA03G0388600ZS	1	11.8809	10.1575	9.49491	2.18325	1.3628	1.31388	0.166283	0.410967	0.308252	9.10876	9.11801	7.7818	2.79843	2.80308	1.82644	0.652456	0.422223	0.468753	DNA replication licensing factor MCM5 OS=Arabidopsis thaliana GN=MCM5 PE=1 SV=1	MCM N-terminal domain	PREDICTED: DNA replication licensing factor MCM5 [Brassica rapa]	K02209 MCM5, CDC46; DNA replication licensing factor MCM5 [EC:3.6.4.12]	ko03030:DNA replication;ko04110:Cell cycle;ko04111:Cell cycle - yeast;ko04113:Meiosis - yeast;ko04626:Plant-pathogen interaction;ko04626:Plant-pathogen interaction;	GO:0003677;GO:0003674;GO:0003676;GO:0005488;GO:0097159;GO:1901363;	NA	NA
BnaA03G0389400ZS	1	7.42954	6.55355	6.36212	4.70254	4.90658	2.72811	3.78532	4.12987	3.79078	5.85483	6.56717	6.75972	4.2715	4.32544	5.68095	2.90499	3.55469	3.86918	Protein CTR9 homolog OS=Arabidopsis thaliana GN=VIP6 PE=1 SV=1	Tetratricopeptide repeat	BnaA03g38200D [Brassica napus]	K15176 CTR9; RNA polymerase-associated protein CTR9	ko04626:Plant-pathogen interaction;	GO:0005515;GO:0003674;GO:0005488;	NA	NA
BnaA03G0391100ZS	1	10.235	9.8359	10.5421	6.25779	6.18832	5.26826	3.81779	4.08506	3.54361	9.30665	9.08813	8.63138	5.79724	6.39068	5.81208	3.34899	3.10647	4.90086	Nuclear cap-binding protein subunit 1 OS=Arabidopsis thaliana GN=ABH1 PE=1 SV=2	MIF4G domain	PREDICTED: nuclear cap-binding protein subunit 1 [Brassica rapa]	K12882 NCBP1, CBP80; nuclear cap-binding protein subunit 1	ko03013:RNA transport;ko03015:mRNA surveillance pathway;ko03040:Spliceosome;ko04626:Plant-pathogen interaction;ko04626:Plant-pathogen interaction;	GO:0000339;GO:0003674;GO:0003676;GO:0003723;GO:0005488;GO:0097159;GO:1901363;	NA	NA
BnaA03G0391400ZS	1	15.3755	15.1712	15.5282	8.3623	8.90075	8.41708	3.41587	2.93029	3.09254	14.6362	14.1993	14.4132	6.80318	6.54502	7.19955	1.72643	2.74917	2.95355	ABC transporter G family member 5 OS=Arabidopsis thaliana GN=ABCG5 PE=2 SV=1	ABC transporter	PREDICTED: ABC transporter G family member 5 [Brassica rapa]	K05681 ABCG2, CD338; ATP-binding cassette, subfamily G (WHITE), member 2	ko02010:ABC transporters;ko04626:Plant-pathogen interaction;ko04626:Plant-pathogen interaction;ko04626:Plant-pathogen interaction;ko04976:Bile secretion;	GO:0000166;GO:0003674;GO:0005488;GO:0036094;GO:0097159;GO:1901265;GO:1901363;	NA	NA
BnaA03G0393400ZS	1	4.19112	3.40721	3.9914	2.54545	2.77435	2.79029	2.07318	1.86468	2.15422	3.47781	3.99936	4.2672	2.35357	2.51562	2.16161	1.61981	1.47111	1.48185	Vacuolar-sorting receptor 3 OS=Arabidopsis thaliana GN=VSR3 PE=2 SV=1	Complement Clr-like EGF-like	PREDICTED: vacuolar-sorting receptor 3 [Brassica rapa]	K14616 CUBN; cubilin	ko04626:Plant-pathogen interaction;ko04977:Vitamin digestion and absorption;	GO:0005509;GO:0003674;GO:0005488;GO:0046872;GO:0043167;GO:0043169;	NA	NA
BnaA03G0396700ZS	1	80.4153	72.3942	73.2969	23.6823	19.3853	30.2931	19.1404	17.9798	15.0167	66.3625	68.0889	64.3722	22.2354	21.4132	20.2973	20.8248	20.0242	21.9974	Cold-regulated 413 plasma membrane protein 1 OS=Arabidopsis thaliana GN=COR413PM1 PE=2 SV=1	Cold acclimation protein WCOR413	cold-regulated 413 plasma membrane protein 1-like [Brassica rapa]	NA NA	NA	NA	NA	NA
BnaA03G0396900ZS	1	17.7277	18.1083	17.4939	3.76187	5.57856	4.33757	1.13356	1.27247	1.78644	14.6386	16.7155	15.7195	3.75864	4.16097	2.93868	1.06668	1.03853	1.27155	Plastid division protein PDV2 OS=Arabidopsis thaliana GN=PDV2 PE=1 SV=1	--	BnaA03g38970D [Brassica napus]	NA NA	NA	NA	NA	NA
BnaA03G0397700ZS	1	8.07559	6.82127	6.93613	3.71876	3.73801	2.98722	3.85829	3.42706	4.05735	7.43379	7.31861	6.43352	3.89342	4.99415	4.0435	2.32704	2.58285	3.76445	Phosphatidylinositol/phosphatidylcholine transfer protein SFH7 OS=Arabidopsis thaliana GN=SFH7 PE=2 SV=2	CRAL/TRIO, N-terminal domain	BnaA03g39050D [Brassica napus]	K10875 RAD54L, RAD54; DNA repair and recombination protein RAD54 and RAD54-like protein [EC:3.6.4.-]	ko03440:Homologous recombination;ko04626:Plant-pathogen interaction;	GO:0003676;GO:0003674;GO:0005488;GO:0097159;GO:1901363;	NA	NA
BnaA03G0397900ZS	1	8.11153	6.70787	7.94573	1.08336	0.816477	0.827852	0.17878	0.350111	0.104984	6.94572	6.70621	6.07423	1.80187	1.68359	1.42718	0.111907	0.175006	0.365468	DNA replication licensing factor MCM4 OS=Arabidopsis thaliana GN=MCM4 PE=1 SV=1	MCM N-terminal domain	PREDICTED: DNA replication licensing factor MCM4 [Brassica rapa]	K02212 MCM4, CDC54; DNA replication licensing factor MCM4 [EC:3.6.4.12]	ko03030:DNA replication;ko04110:Cell cycle;ko04111:Cell cycle - yeast;ko04113:Meiosis - yeast;ko04626:Plant-pathogen interaction;	GO:0000166;GO:0003674;GO:0005488;GO:0036094;GO:0097159;GO:1901265;GO:1901363;	NA	NA
BnaA03G0398700ZS	1	6.58529	4.85651	5.60899	1.7414	1.86831	1.48917	0.797967	0.640402	0.448451	4.54389	4.95997	4.85517	1.96667	1.354	1.4241	0.124654	0.312918	0.48112	Protein NUCLEAR FUSION DEFECTIVE 4 OS=Arabidopsis thaliana GN=NFD4 PE=3 SV=1	Nodulin-like	BnaA03g39170D [Brassica napus]	K14794 RRP12; ribosomal RNA-processing protein 12	ko04626:Plant-pathogen interaction;	NA	NA	NA
BnaA03G0398800ZS	1	3.41512	4.10004	4.03926	1.73221	1.10671	2.03192	0.406465	0.599171	0.106746	2.75955	3.27677	3.26743	1.29839	1.15987	1.05794	1.05566	0.334138	0.343524	Actin-depolymerizing factor 5 OS=Arabidopsis thaliana GN=ADF5 PE=1 SV=1	Cofilin/tropomyosin-type actin-binding protein	PREDICTED: actin-depolymerizing factor 5 [Brassica rapa]	K05765 CFL; cofilin	ko04360:Axon guidance;ko04626:Plant-pathogen interaction;ko04626:Plant-pathogen interaction;ko04626:Plant-pathogen interaction;ko04666:Fc gamma R-mediated phagocytosis;ko04810:Regulation of actin cytoskeleton;	GO:0003779;GO:0005515;GO:0003674;GO:0005488;GO:0008092;	NA	NA
BnaA03G0400200ZS	1	49.5368	44.364	54.0535	19.2616	19.3428	15.9678	24.1212	21.0016	28.2366	52.6012	48.0482	41.3249	15.3307	14.6503	15.523	18.6516	16.9716	21.8291	Probable mediator of RNA polymerase II transcription subunit 37e OS=Arabidopsis thaliana GN=MED37E PE=1 SV=3	Hsp70 protein	PREDICTED: LOW QUALITY PROTEIN: probable mediator of RNA polymerase II transcription subunit 37e [Brassica rapa]	K03283 HSPA1s; heat shock 70kDa protein 1/2/6/8	ko03040:Spliceosome;ko04010:MAPK signaling pathway;ko04141:Protein processing in endoplasmic reticulum;ko04144:Endocytosis;ko04213:Longevity regulating pathway - multiple species;ko04612:Antigen processing and presentation;ko04626:Plant-pathogen interaction;ko04626:Plant-pathogen interaction;ko04626:Plant-pathogen interaction;ko04626:Plant-pathogen interaction;ko04626:Plant-pathogen interaction;k…	NA	NA	NA
BnaA03G0402200ZS	1	5.15587	4.58165	5.14388	2.27086	2.279	3.12568	2.75988	2.55088	3.09196	4.67648	3.14992	4.68885	2.63576	2.74299	3.37621	2.13699	2.94287	3.08308	Succinyl-CoA ligase [ADP-forming] subunit alpha-2, mitochondrial OS=Arabidopsis thaliana GN=At5g23250 PE=2 SV=2	CoA binding domain	BnaA03g39510D [Brassica napus]	K01899 LSC1; succinyl-CoA synthetase alpha subunit [EC:6.2.1.4 6.2.1.5]	ko00020:Citrate cycle (TCA cycle);ko00640:Propanoate metabolism;	GO:0003824;GO:0003674;	NA	NA
BnaA03G0403400ZS	1	8.77857	8.44617	6.68077	3.45613	2.0227	3.15233	2.56239	2.04536	2.30226	6.27709	4.70931	6.05396	3.08488	3.21932	3.07292	2.52035	3.03102	2.23033	Thymidine kinase OS=Oryza sativa subsp. japonica GN=TK PE=2 SV=2	Thymidine kinase	PREDICTED: thymidine kinase [Brassica rapa]	K00857 tdk, TK; thymidine kinase [EC:2.7.1.21]	ko00240:Pyrimidine metabolism;ko00983:Drug metabolism - other enzymes;	GO:0004797;GO:0003674;GO:0003824;GO:0016301;GO:0016740;GO:0016772;GO:0019136;GO:0019205;GO:0019206;	NA	NA
BnaA03G0404900ZS	1	4.91585	3.73189	3.90773	0.083073	0.146789	0.096203	0.059973	0.084767	0.054714	3.35443	3.72008	3.17028	0.179326	0.138339	0.070482	0.030937	0.07072	0.056605	Kinesin-like protein BC2 OS=Oryza sativa subsp. japonica GN=BC2 PE=1 SV=1	Kinesin motor domain	PREDICTED: chromosome-associated kinesin KIF4 isoform X4 [Brassica rapa]	K10395 KIF4; kinesin family member 4	ko04626:Plant-pathogen interaction;	GO:0003777;GO:0003674;GO:0003774;GO:0003824;GO:0017111;GO:0016462;GO:0016787;GO:0016817;GO:0016818;	NA	NA
BnaA03G0405200ZS	1	10.9852	11.106	9.5509	8.17014	6.21864	7.45778	5.80877	6.12525	5.67103	8.75828	9.27852	9.20178	7.14186	9.26363	7.53759	5.8681	7.109	7.04942	Pentatricopeptide repeat-containing protein PNM1, mitochondrial OS=Arabidopsis thaliana GN=PNM1 PE=1 SV=1	Pentatricopeptide repeat domain	PREDICTED: pentatricopeptide repeat-containing protein PNM1, mitochondrial [Brassica rapa]	K08851 TP53RK, PRPK, BUD32; TP53 regulating kinase and related kinases [EC:2.7.11.1]	ko04626:Plant-pathogen interaction;ko04626:Plant-pathogen interaction;	NA	NA	NA
BnaA03G0406500ZS	1	50.949	57.6361	43.4389	12.8946	10.4859	11.6423	7.48364	10.9219	8.61492	45.7083	37.7044	44.3846	14.5262	16.2557	17.4924	13.6795	13.457	13.1126	40S ribosomal protein S19-3 OS=Arabidopsis thaliana GN=RPS19C PE=2 SV=1	Ribosomal protein S19e	PREDICTED: 40S ribosomal protein S19-3 [Brassica rapa]	K02966 RP-S19e, RPS19; small subunit ribosomal protein S19e	ko03010:Ribosome;ko04626:Plant-pathogen interaction;	GO:0003735;GO:0003674;GO:0005198;	NA	NA
BnaA03G0409900ZS	1	7.61993	6.06431	6.08938	4.30977	4.44808	4.43453	3.50052	3.4217	3.89939	7.10759	6.1496	5.93853	4.50253	5.56214	5.02683	3.13477	2.72851	3.25414	Structural maintenance of chromosomes protein 6B OS=Arabidopsis thaliana GN=SMC6B PE=2 SV=1	RecF/RecN/SMC N terminal domain	BnaA03g40230D [Brassica napus]	K12614 DDX6, RCK, DHH1; ATP-dependent RNA helicase DDX6/DHH1 [EC:3.6.4.13]	ko03018:RNA degradation;ko04626:Plant-pathogen interaction;ko04626:Plant-pathogen interaction;	NA	GO:0000724;GO:0000725;GO:0008152;GO:0006139;GO:0006259;GO:0006281;GO:0006302;GO:0006310;GO:0006725;GO:0006807;GO:0006950;GO:0006974;GO:0008150;GO:0009987;GO:0033554;GO:0034641;GO:0043170;GO:0044237;GO:0044238;GO:0044260;GO:0046483;GO:0050896;GO:0051716;GO:0071704;GO:0090304;GO:1901360;	NA
BnaA03G0418200ZS	1	2.72269	2.97322	2.43079	1.70512	1.34731	1.7006	1.43572	1.26525	1.43248	1.93976	2.86759	2.05549	1.18771	1.11312	1.53677	1.6891	1.32059	1.64215	Thioredoxin domain-containing protein PLP3A OS=Arabidopsis thaliana GN=PLP3A PE=1 SV=1	Alpha/beta hydrolase family	BnaC07g32000D [Brassica napus]	K08726 EPHX2; soluble epoxide hydrolase / lipid-phosphate phosphatase [EC:3.3.2.10 3.1.3.76]	ko00590:Arachidonic acid metabolism;ko00625:Chloroalkane and chloroalkene degradation;ko04146:Peroxisome;ko04626:Plant-pathogen interaction;ko04626:Plant-pathogen interaction;	GO:0003824;GO:0003674;	NA	NA
BnaA03G0418300ZS	1	14.1404	15.7392	13.3991	8.47167	5.56943	7.80539	8.10907	7.95371	7.90002	10.2964	11.6329	13.0495	7.96831	7.93684	8.79981	7.55731	7.91132	5.97822	--	--	PREDICTED: uncharacterized protein LOC103860685 [Brassica rapa]	NA NA	NA	NA	NA	NA
BnaA03G0419100ZS	1	7.535	6.34313	7.51831	5.27482	5.45267	6.42391	6.79363	5.90608	6.29101	8.44091	6.239	7.00375	5.94374	3.96055	4.94704	3.45832	3.92051	4.04446	UPF0183 protein At3g51130 OS=Arabidopsis thaliana GN=At3g51130 PE=2 SV=2	Protein of unknown function (DUF3353)	PREDICTED: UPF0183 protein At3g51130 [Brassica rapa]	K01870 IARS, ileS; isoleucyl-tRNA synthetase [EC:6.1.1.5]	ko00970:Aminoacyl-tRNA biosynthesis;ko04626:Plant-pathogen interaction;ko04626:Plant-pathogen interaction;	NA	NA	NA
BnaA03G0424900ZS	1	7.16217	6.19414	5.24745	5.13351	5.53848	5.41156	4.68622	3.88215	5.28529	6.05299	5.97387	5.67896	4.97816	4.79271	4.52873	3.27172	3.21189	3.79083	Transcription factor GTE6 OS=Arabidopsis thaliana GN=GTE6 PE=2 SV=1	Bromodomain	BnaA03g41730D [Brassica napus]	K11724 BRDT; bromodomain testis-specific protein	ko04626:Plant-pathogen interaction;ko04626:Plant-pathogen interaction;	GO:0005515;GO:0003674;GO:0005488;	NA	NA
BnaA03G0426000ZS	1	0.63551	0.61524	0.59977	0.306056	0.19861	0.200636	0.205709	0.076413	0.178391	0.496178	0.234373	0.60013	0.107348	0.180107	0.170585	0.030178	0.122177	0.039434	Aspartic proteinase nepenthesin-2 OS=Nepenthes gracilis GN=nep2 PE=1 SV=1	Xylanase inhibitor N-terminal	BnaCnng47670D [Brassica napus]	K00924 E2.7.1.-; kinase [EC:2.7.1.-]	ko04626:Plant-pathogen interaction;	GO:0004190;GO:0003674;GO:0003824;GO:0004175;GO:0008233;GO:0070011;GO:0016787;GO:0070001;GO:0140096;	NA	NA
BnaA03G0429800ZS	1	10.5008	7.99696	9.68964	6.81576	6.516	5.21096	7.00136	6.67634	7.20005	8.26827	9.00212	8.44958	5.78227	6.64733	7.0173	4.82508	4.93348	7.38898	Kelch-like protein 3 OS=Mus musculus GN=Klhl3 PE=1 SV=2	BTB/POZ domain	PREDICTED: uncharacterized protein LOC103860802 [Brassica rapa]	K10485 BTBD13, GMCL1, GCL; BTB/POZ domain-containing protein 13 (germ cell-less protein-like 1)	ko04626:Plant-pathogen interaction;	GO:0005515;GO:0003674;GO:0005488;	NA	NA
BnaA03G0430400ZS	1	1.57446	1.38766	1.07454	0.463723	0.442627	0.418007	0.516836	0.544602	0.46494	0.852785	1.02012	0.91406	0.550579	0.634217	0.52727	0.717582	0.641037	0.49815	Condensin-2 complex subunit D3 OS=Mus musculus GN=Ncapd3 PE=1 SV=3	non-SMC mitotic condensation complex subunit 1	PREDICTED: condensin-2 complex subunit D3 [Brassica rapa]	K11491 NCAPD3; condensin-2 complex subunit D3	ko04626:Plant-pathogen interaction;	NA	GO:0007076;GO:0007059;GO:0051276;GO:0000070;GO:0000278;GO:0000280;GO:0000819;GO:0006323;GO:0006996;GO:0007049;GO:0008150;GO:0009987;GO:0016043;GO:0022402;GO:0030261;GO:0048285;GO:0071103;GO:0071840;GO:0098813;GO:0140014;GO:1903047;	NA
BnaA03G0433400ZS	1	11.8864	11.687	13.0408	1.72076	2.17002	1.55993	1.67631	1.10653	2.02718	9.49203	9.38398	10.0672	1.56388	2.04619	1.83456	1.72227	1.22988	3.00613	Neurofilament medium polypeptide OS=Gallus gallus GN=NEFM PE=2 SV=2	--	BnaA03g42520D [Brassica napus]	K00888 PI4KA; phosphatidylinositol 4-kinase A [EC:2.7.1.67]	ko00562:Inositol phosphate metabolism;ko04011:MAPK signaling pathway - yeast;ko04070:Phosphatidylinositol signaling system;ko04626:Plant-pathogen interaction;	NA	NA	NA
BnaA03G0441000ZS	1	33.8682	32.9706	26.691	22.8255	20.1931	19.382	21.0831	21.599	25.3998	25.1989	28.3528	24.8638	22.9185	27.8043	24.4894	22.6423	26.4993	23.7157	--	Stm1	BnaA03g43120D [Brassica napus]	K13199 SERBP1; plasminogen activator inhibitor 1 RNA-binding protein	ko04626:Plant-pathogen interaction;	NA	NA	NA
BnaA03G0457100ZS	1	6.75749	7.46947	4.32455	3.03626	2.92027	5.02976	2.3066	2.41637	1.92036	4.97937	5.15935	3.0781	2.80974	2.45662	3.99258	2.06123	1.43814	1.24359	Protein argonaute 6 OS=Arabidopsis thaliana GN=AGO6 PE=2 SV=2	Piwi domain	BnaAnng26210D [Brassica napus]	K11593 ELF2C, AGO; eukaryotic translation initiation factor 2C	ko04361:Axon regeneration;ko04626:Plant-pathogen interaction;ko04626:Plant-pathogen interaction;	GO:0005515;GO:0003674;GO:0005488;	NA	NA
BnaA03G0475300ZS	1	8.26191	4.86876	5.35586	1.20636	2.12114	1.79178	0.831266	0.248299	0.357074	4.7063	3.76872	4.03404	2.27374	1.54931	1.65069	0.11414	0.351465	0.472025	Probable inactive receptor kinase At4g23740 OS=Arabidopsis thaliana GN=At4g23740 PE=2 SV=1	Leucine rich repeat N-terminal domain	PREDICTED: probable inactive receptor kinase At4g23740 [Brassica rapa]	K04730 IRAK1; interleukin-1 receptor-associated kinase 1 [EC:2.7.11.1]	ko04010:MAPK signaling pathway;ko04064:NF-kappa B signaling pathway;ko04620:Toll-like receptor signaling pathway;ko04624:Toll and Imd signaling pathway;ko04626:Plant-pathogen interaction;ko04722:Neurotrophin signaling pathway;	GO:0004672;GO:0003674;GO:0003824;GO:0016301;GO:0016740;GO:0016772;GO:0016773;GO:0140096;	NA	NA
BnaA03G0477000ZS	1	1.68232	1.43783	1.53734	0.761201	0.926804	0.961593	1.15057	1.08144	1.01109	1.63099	1.44618	1.15367	0.931422	0.819549	0.838957	0.84407	0.487982	0.782872	Auxin response factor 9 OS=Arabidopsis thaliana GN=ARF9 PE=1 SV=1	B3 DNA binding domain	auxin response factor 9 [Brassica rapa subsp. pekinensis]	K14486 K14486, ARF; auxin response factor	ko04075:Plant hormone signal transduction;	GO:0003677;GO:0003674;GO:0003676;GO:0005488;GO:0097159;GO:1901363;	NA	NA
BnaA03G0479800ZS	1	11.6974	15.0935	10.0381	7.79865	6.7106	7.74336	4.18893	4.06666	4.36998	8.75412	11.1682	12.4304	5.95145	5.44028	6.17405	5.44851	6.5336	5.84537	Transcription initiation factor IIA subunit 2 OS=Arabidopsis thaliana GN=TFIIA-S PE=2 SV=2	Transcription initiation factor IIA, gamma subunit, helical domain	BnaA03g46710D [Brassica napus]	K03123 TFIIA2, GTF2A2, TOA2; transcription initiation factor TFIIA small subunit	ko03022:Basal transcription factors;ko04626:Plant-pathogen interaction;	NA	NA	GO:0005672;GO:0005622;GO:0005575;GO:0000428;GO:0005623;GO:0005634;GO:0005654;GO:0005667;GO:0043231;GO:0016591;GO:0030880;GO:0031974;GO:0031981;GO:0032991;GO:0043226;GO:0043227;GO:0043229;GO:0043233;GO:0044422;GO:0044424;GO:0044428;GO:0044446;GO:0044451;GO:0044464;GO:0044798;GO:0055029;GO:0061695;GO:0070013;GO:0090575;GO:1902494;GO:1990234;
BnaA03G0480100ZS	1	4.36265	4.31353	4.11315	3.4097	3.10473	3.08477	3.25338	2.97068	3.92779	4.24679	3.81913	3.389	3.15594	3.495	3.68329	2.14485	2.1449	2.54233	Geranylgeranyl transferase type-2 subunit alpha OS=Bos taurus GN=RABGGTA PE=2 SV=1	Leucine Rich repeat	PREDICTED: geranylgeranyl transferase type-2 subunit alpha-like [Brassica rapa]	K14050 RABGGTA; geranylgeranyl transferase type-2 subunit alpha [EC:2.5.1.60]	ko04626:Plant-pathogen interaction;ko04626:Plant-pathogen interaction;	GO:0005515;GO:0003674;GO:0005488;	NA	NA
BnaA03G0481700ZS	1	7.12359	5.4586	6.36058	0.163041	0.221827	0.106221	0.141259	0	0.068463	5.54296	3.62515	4.21184	0.125624	0.062065	0.135737	0	0.04221	0	Probable pectate lyase 18 OS=Arabidopsis thaliana GN=At4g24780 PE=2 SV=2	Pectate lyase	BnaA03g46920D [Brassica napus]	K01728 pel; pectate lyase [EC:4.2.2.2]	ko00040:Pentose and glucuronate interconversions;ko02024:Quorum sensing;	NA	NA	NA
BnaA03G0482800ZS	1	12.8594	10.451	11.8732	2.00491	2.23687	1.8989	1.36605	0.920462	0.62755	9.75513	10.9718	10.2433	1.35543	1.41536	1.53463	0.459241	0.668344	0.676837	MORC family CW-type zinc finger protein 4 OS=Mus musculus GN=Morc4 PE=2 SV=2	Histidine kinase-, DNA gyrase B-, and HSP90-like ATPase	PREDICTED: MORC family CW-type zinc finger protein 4-like [Brassica rapa]	NA NA	NA	NA	NA	NA
BnaA03G0492900ZS	1	4.51445	4.96686	4.04056	3.25554	2.52902	2.31328	2.62563	1.86313	2.32473	4.59106	5.29941	4.78051	1.37711	2.06622	1.90164	1.95795	1.41467	1.42018	Probable calcium-binding protein CML21 OS=Arabidopsis thaliana GN=CML21 PE=2 SV=1	EF-hand domain pair	BnaA03g48070D [Brassica napus]	K13448 CML; calcium-binding protein CML	ko04626:Plant-pathogen interaction;	GO:0005509;GO:0003674;GO:0005488;GO:0046872;GO:0043167;GO:0043169;	NA	NA
BnaA03G0496400ZS	1	3.86157	3.41839	3.92282	2.46754	2.92096	2.2318	2.47552	1.90284	2.87065	5.45597	2.23824	3.79859	2.35694	1.05757	1.70442	1.19667	0.97166	0.665551	--	--	PREDICTED: uncharacterized protein LOC103861679 isoform X2 [Brassica rapa]	NA NA	NA	NA	NA	NA
BnaA03G0499100ZS	1	9.29191	9.70408	9.1923	6.33315	5.24101	5.9027	4.20588	5.22955	4.31728	9.32117	7.78508	8.3547	5.12334	5.24064	6.54887	3.76576	3.52331	3.60158	Protein PELOTA 1 OS=Arabidopsis thaliana GN=PEL1 PE=2 SV=1	eRF1 domain 3	PREDICTED: protein PELOTA 1 [Brassica rapa]	K06965 PELO, DOM34, pelA; protein pelota	ko03015:mRNA surveillance pathway;ko04626:Plant-pathogen interaction;	NA	NA	NA
BnaA03G0537000ZS	1	2.58835	1.70279	1.84952	0.447958	0.776475	0.318033	0.553263	0.807078	0.51628	1.30222	1.61504	1.43697	0.463429	0.720707	0.722234	0.435083	0.519134	0.207025	Probable polygalacturonase OS=Vitis vinifera GN=GSVIVT00026920001 PE=1 SV=1	Glycosyl hydrolases family 28	PREDICTED: probable polygalacturonase [Brassica rapa]	K00784 rnz; ribonuclease Z [EC:3.1.26.11]	ko03013:RNA transport;ko04626:Plant-pathogen interaction;	GO:0004650;GO:0003674;GO:0003824;GO:0004553;GO:0016787;GO:0016798;	NA	NA
BnaA03G0539100ZS	1	23.6382	25.6793	24.5156	15.9784	16.2461	16.2188	9.5887	9.65144	10.0984	24.3725	19.0504	22.4998	13.8011	16.2884	14.5704	6.54054	8.02973	8.78508	--	--	BnaA03g50620D [Brassica napus]	NA NA	NA	NA	NA	NA
BnaA03G0545800ZS	1	18.9096	18.7605	19.7399	10.4657	8.60149	10.1651	5.24041	8.20872	5.27231	20.2159	19.7161	17.5613	13.6454	15.2492	14.8373	7.5268	7.48915	9.04789	40S ribosomal protein S3a-2 OS=Arabidopsis thaliana GN=RPS3AB PE=2 SV=3	Ribosomal S3Ae family	PREDICTED: 40S ribosomal protein S3a-2-like [Brassica rapa]	K02984 RP-S3Ae, RPS3A; small subunit ribosomal protein S3Ae	ko03010:Ribosome;ko04626:Plant-pathogen interaction;	GO:0003735;GO:0003674;GO:0005198;	NA	NA
BnaA03G0546000ZS	1	18.26	22.7252	22.6146	16.2931	18.091	19.2339	8.98822	6.22016	6.45318	16.8162	21.8549	21.2459	12.2258	13.6305	12.7718	5.45694	5.31969	8.63865	GATA transcription factor 3 OS=Arabidopsis thaliana GN=GATA3 PE=2 SV=2	GATA zinc finger	PREDICTED: GATA transcription factor 3-like [Brassica rapa]	K17894 GATA2; GATA-binding protein 2	ko04626:Plant-pathogen interaction;	GO:0003700;GO:0140110;GO:0003674;	NA	NA
BnaA03G0551700ZS	1	6.27102	5.51441	4.5649	0.567834	0.623873	1.35836	0.326865	0.087395	0.221579	5.38106	4.25925	2.953	1.08455	1.45897	2.0766	0.377364	0.520204	0.307307	-	-	-	-	-	-	-	-
BnaA03G0554000ZS	1	18.9212	14.9983	19.5275	13.8401	12.4951	10.8746	12.8847	14.0516	14.8886	17.2817	17.8712	18.7067	15.6808	14.2669	12.7032	12.0081	9.80942	13.2901	Probable serine protease EDA2 OS=Arabidopsis thaliana GN=EDA2 PE=2 SV=2	Serine carboxypeptidase S28	BnaAnng08440D [Brassica napus]	K09649 PRSS16; thymus-specific serine protease [EC:3.4.-.-]	ko04626:Plant-pathogen interaction;	NA	GO:0006508;GO:0008152;GO:0006807;GO:0008150;GO:0019538;GO:0043170;GO:0044238;GO:0071704;GO:1901564;	NA
BnaA03G0555200ZS	1	8.38227	7.35704	7.88457	7.44152	6.00818	6.72072	7.52639	6.70827	6.95041	8.21427	8.94893	8.62138	7.54184	7.23327	7.5743	4.74514	5.68106	5.93192	D-2-hydroxyglutarate dehydrogenase, mitochondrial OS=Arabidopsis thaliana GN=D2HGDH PE=1 SV=3	FAD binding domain	PREDICTED: D-2-hydroxyglutarate dehydrogenase, mitochondrial isoform X1 [Brassica rapa]	K18204 D2HGDH; D-2-hydroxyglutarate dehydrogenase [EC:1.1.99.39]	ko04626:Plant-pathogen interaction;	GO:0003824;GO:0003674;	NA	NA
BnaA03G0569700ZS	1	2.32059	2.13038	2.51639	1.70574	1.70968	1.31795	1.45778	1.58498	1.83805	1.76422	2.22238	1.73893	1.68746	2.05704	1.72857	1.11643	1.18435	1.52352	Phospholipid-transporting ATPase 3 OS=Arabidopsis thaliana GN=ALA3 PE=1 SV=2	haloacid dehalogenase-like hydrolase	PREDICTED: phospholipid-transporting ATPase 3-like isoform X1 [Brassica rapa]	K14802 DRS2, ATP8A; phospholipid-transporting ATPase [EC:7.6.2.1]	ko04626:Plant-pathogen interaction;	GO:0000166;GO:0003674;GO:0005488;GO:0036094;GO:0097159;GO:1901265;GO:1901363;	NA	NA
BnaA03G0578500ZS	1	19.4754	16.8756	17.334	10.1202	11.0322	9.72724	6.76174	6.80003	6.871	17.0735	17.2201	16.9055	9.32188	9.3669	9.96734	4.43288	4.82576	6.71704	Transmembrane 9 superfamily member 1 OS=Arabidopsis thaliana GN=TMN1 PE=1 SV=1	Endomembrane protein 70	PREDICTED: transmembrane 9 superfamily member 3-like [Brassica rapa]	K17087 TM9SF3; transmembrane 9 superfamily member 3	ko04626:Plant-pathogen interaction;	NA	NA	GO:0016021;GO:0005575;GO:0016020;GO:0031224;GO:0044425;
BnaA03G0579500ZS	1	9.64715	10.7296	6.50279	1.90262	2.18654	3.72995	5.614	1.92102	4.11218	7.77257	3.02457	8.01155	4.39108	2.07363	4.54481	2.75627	3.22088	2.02016	--	--	BnaA01g26870D [Brassica napus]	NA NA	NA	NA	NA	NA
BnaA03G0586400ZS	1	3.75412	4.22513	4.2528	1.26067	1.05262	0.726858	0.267995	0.20562	0.070141	3.17638	3.96571	2.92371	0.746321	0.572482	1.01303	0.100811	0.148142	0.382972	Ankyrin repeat domain-containing protein 13B OS=Mus musculus GN=Ankrd13b PE=2 SV=1	Ankyrin repeats (3 copies)	BnaA03g59780D [Brassica napus]	K16943 SEPT4; septin 4	ko04210:Apoptosis;ko04215:Apoptosis - multiple species;ko04626:Plant-pathogen interaction;ko04626:Plant-pathogen interaction;	GO:0005515;GO:0003674;GO:0005488;	NA	NA
BnaA04G0007600ZS	1	16.1255	16.4432	17.3749	12.7589	11.0491	13.9441	11.4913	11.0424	13.278	12.996	14.7282	14.3927	12.777	12.3378	11.6684	11.3955	10.9015	13.1611	Peptidyl-prolyl cis-trans isomerase CYP20-3, chloroplastic OS=Arabidopsis thaliana GN=CYP20-3 PE=1 SV=1	Cyclophilin type peptidyl-prolyl cis-trans isomerase/CLD	BnaA04g27460D [Brassica napus]	K03768 PPIB, ppiB; peptidyl-prolyl cis-trans isomerase B (cyclophilin B) [EC:5.2.1.8]	ko04626:Plant-pathogen interaction;	GO:0003755;GO:0003674;GO:0003824;GO:0016853;GO:0016859;GO:0140096;	NA	NA
BnaA04G0009600ZS	1	1.93565	1.43545	1.61719	0	0	0.51972	0	0.275167	0.87778	1.3296	0.769103	0.682757	0.137222	0.674818	0.434267	0.557843	0.284549	0.269181	Arabinogalactan peptide 20 OS=Arabidopsis thaliana GN=AGP20 PE=3 SV=1	Protein of unknown function (DUF1070)	PREDICTED: arabinogalactan peptide 20 [Brassica rapa]	NA NA	NA	NA	NA	NA
BnaA04G0009900ZS	1	4.97607	4.72821	4.17584	2.24037	2.30771	1.5855	1.14106	1.38749	0.958177	3.31296	2.9866	3.72575	1.63734	2.04731	1.97507	0.850194	1.21784	1.17929	Delta(8)-fatty-acid desaturase 1 OS=Arabidopsis thaliana GN=SLD1 PE=1 SV=1	Cytochrome b5-like Heme/Steroid binding domain	PREDICTED: delta(8)-fatty-acid desaturase 1-like [Brassica rapa]	K13076 SLD; sphingolipid 8-(E)-desaturase [EC:1.14.19.18]	ko04626:Plant-pathogen interaction;	NA	GO:0006629;GO:0008152;GO:0008150;GO:0044238;GO:0071704;	NA
BnaA04G0012200ZS	1	21.442	21.7514	21.8951	7.99179	8.92828	7.73213	7.16652	7.92873	5.31348	22.4095	24.5559	22.2316	7.74321	8.62574	8.04855	4.99112	5.53663	6.41667	Polygalacturonate 4-alpha-galacturonosyltransferase OS=Arabidopsis thaliana GN=GAUT1 PE=1 SV=1	Glycosyl transferase family 8	BnaA04g00880D [Brassica napus]	K13648 GAUT; alpha-1,4-galacturonosyltransferase [EC:2.4.1.43]	ko00520:Amino sugar and nucleotide sugar metabolism;ko04626:Plant-pathogen interaction;	GO:0016757;GO:0003674;GO:0003824;GO:0016740;	NA	NA
BnaA04G0013800ZS	1	136.037	158.879	120.542	52.0221	48.7711	79.0435	60.027	62.0866	59.5898	104.391	111.295	112.554	78.894	93.4456	59.2178	60.3111	41.7199	62.1308	40S ribosomal protein S13-2 OS=Arabidopsis thaliana GN=RPS13B PE=2 SV=1	Ribosomal protein S15	PREDICTED: 40S ribosomal protein S13-2 [Brassica rapa]	K02953 RP-S13e, RPS13; small subunit ribosomal protein S13e	ko03010:Ribosome;ko04626:Plant-pathogen interaction;	GO:0003735;GO:0003674;GO:0005198;	NA	NA
BnaA04G0014600ZS	1	3.1394	3.20364	3.22858	1.16931	1.09292	1.11881	1.03299	0.517874	0.718927	2.29911	2.59876	2.68675	1.15138	1.11302	1.24899	0.636644	0.674152	1.04616	Scarecrow-like protein 22 OS=Arabidopsis thaliana GN=SCL22 PE=2 SV=1	GRAS domain family	PREDICTED: scarecrow-like protein 22 [Brassica rapa]	K14494 DELLA; DELLA protein	ko04075:Plant hormone signal transduction;	NA	NA	NA
BnaA04G0019600ZS	1	38.7661	42.9497	32.854	19.3697	16.0141	16.6564	14.0501	17.4566	18.762	25.5449	31.6548	31.8547	15.2017	14.0464	18.0879	17.5152	12.0065	15.8041	Sm-like protein LSM6A OS=Arabidopsis thaliana GN=LSM6A PE=1 SV=1	--	PREDICTED: U6 snRNA-associated Sm-like protein LSm6 [Brassica rapa]	K12625 LSM6; U6 snRNA-associated Sm-like protein LSm6	ko03018:RNA degradation;ko03040:Spliceosome;ko04626:Plant-pathogen interaction;ko04626:Plant-pathogen interaction;	NA	NA	NA
BnaA04G0023600ZS	1	53.7166	48.7493	48.1224	25.7501	22.8149	24.0665	23.6328	25.2138	27.1575	48.2343	46.732	41.9023	27.0082	25.7151	26.1038	20.6393	21.0751	24.554	Ketol-acid reductoisomerase, chloroplastic OS=Arabidopsis thaliana GN=At3g58610 PE=2 SV=2	Acetohydroxy acid isomeroreductase, NADPH-binding domain	BnaA04g01910D [Brassica napus]	K00053 ilvC; ketol-acid reductoisomerase [EC:1.1.1.86]	ko00290:Valine, leucine and isoleucine biosynthesis;ko00770:Pantothenate and CoA biosynthesis;	GO:0004455;GO:0003674;GO:0003824;GO:0016491;GO:0016614;GO:0016616;	NA	NA
BnaA04G0024100ZS	1	10.7207	10.786	13.5507	9.27793	9.69751	7.48165	9.03488	10.6845	11.7102	10.9649	10.6322	9.50724	10.4651	10.1335	10.2829	6.24954	8.16087	8.32811	Serine/threonine-protein phosphatase PP2A-3 catalytic subunit OS=Arabidopsis thaliana GN=PP2A3 PE=2 SV=1	Calcineurin-like phosphoesterase	PREDICTED: serine/threonine-protein phosphatase PP2A-3 catalytic subunit [Brassica rapa]	K04382 PPP2C; serine/threonine-protein phosphatase 2A catalytic subunit [EC:3.1.3.16]	ko03015:mRNA surveillance pathway;ko04013:MAPK signaling pathway - fly;ko04071:Sphingolipid signaling pathway;ko04111:Cell cycle - yeast;ko04113:Meiosis - yeast;ko04114:Oocyte meiosis;ko04136:Autophagy - other;ko04138:Autophagy - yeast;ko04140:Autophagy - animal;ko04151:PI3K-Akt signaling pathway;ko04152:AMPK signaling pathway;ko04261:Adrenergic signaling in cardiomyocytes;ko04350:TGF-beta signal…	GO:0016787;GO:0003674;GO:0003824;	NA	NA
BnaA04G0027200ZS	1	15.1637	15.0994	16.48	8.89296	8.2375	7.02467	5.93037	5.50727	5.91494	15.0062	14.3448	10.99	7.91987	9.59156	8.14715	5.71536	5.5256	5.67457	Protein QUIRKY OS=Arabidopsis thaliana GN=QKY PE=2 SV=1	C2 domain	BnaAnng31280D [Brassica napus]	K19907 SYT7; synaptotagmin-7	ko04626:Plant-pathogen interaction;	GO:0005515;GO:0003674;GO:0005488;	NA	NA
BnaA04G0029800ZS	1	39.0723	35.3091	39.8823	26.1979	25.939	23.0464	25.7189	29.2181	29.8669	32.7562	35.1281	33.0434	24.7715	27.5035	24.0122	22.6812	20.5791	21.8954	Eukaryotic translation initiation factor 3 subunit E OS=Nematostella vectensis GN=v1g163572 PE=3 SV=1	PCI domain	BnaA04g02470D [Brassica napus]	K03250 EIF3E, INT6; translation initiation factor 3 subunit E	ko03013:RNA transport;ko04626:Plant-pathogen interaction;ko04626:Plant-pathogen interaction;ko04626:Plant-pathogen interaction;	GO:0003743;GO:0003674;GO:0003676;GO:0003723;GO:0005488;GO:0008135;GO:0097159;GO:1901363;	NA	NA
BnaA04G0031500ZS	1	13.3889	12.3293	14.118	8.14497	9.54642	8.54671	6.98116	6.77013	7.24628	13.4054	11.7669	12.8173	8.27121	8.59934	7.79685	5.2671	5.83538	6.69093	Cystathionine beta-lyase, chloroplastic OS=Arabidopsis thaliana GN=At3g57050 PE=1 SV=1	Cys/Met metabolism PLP-dependent enzyme	BnaA04g03010D [Brassica napus]	K01760 metC; cysteine-S-conjugate beta-lyase [EC:4.4.1.13]	ko00270:Cysteine and methionine metabolism;ko00450:Selenocompound metabolism;	GO:0004121;GO:0003674;GO:0003824;GO:0016829;GO:0016846;	NA	NA
BnaA04G0033900ZS	1	4.66743	5.98189	5.31182	0.954997	1.19701	1.33019	0.226146	0.044743	0.047466	3.91454	4.96136	4.22507	0.929757	0.610229	0.904749	0.191167	0.233213	0.162213	--	--	PREDICTED: uncharacterized protein LOC103863084 [Brassica rapa]	NA NA	NA	NA	NA	NA
BnaA04G0042800ZS	1	26.8287	20.2135	22.2452	6.71815	6.10502	6.80839	2.62892	1.90672	2.06535	20.0445	18.0617	19.8066	4.59764	4.884	6.00932	1.38749	1.64661	2.81417	Beta-hexosaminidase 1 OS=Arabidopsis thaliana GN=HEXO1 PE=1 SV=1	beta-acetyl hexosaminidase like	BnaA04g03760D [Brassica napus]	K12373 HEXA_B; hexosaminidase [EC:3.2.1.52]	ko00511:Other glycan degradation;ko00513:Various types of N-glycan biosynthesis;ko00520:Amino sugar and nucleotide sugar metabolism;ko00531:Glycosaminoglycan degradation;ko00603:Glycosphingolipid biosynthesis - globo and isoglobo series;ko00604:Glycosphingolipid biosynthesis - ganglio series;ko04142:Lysosome;ko04626:Plant-pathogen interaction;	GO:0004553;GO:0003674;GO:0003824;GO:0016787;GO:0016798;	NA	NA
BnaA04G0045700ZS	1	2.56631	2.20764	2.4737	1.1897	1.29715	1.01533	0.891944	0.619518	0.794865	2.24499	1.99597	2.68494	0.963424	0.933296	1.02399	0.571438	0.534101	0.45284	U-box domain-containing protein 3 OS=Arabidopsis thaliana GN=PUB3 PE=2 SV=2	U-box domain	PREDICTED: U-box domain-containing protein 3-like [Brassica rapa]	K08332 VAC8; vacuolar protein 8	ko04626:Plant-pathogen interaction;ko04626:Plant-pathogen interaction;	NA	NA	GO:0000151;GO:0005622;GO:0005575;GO:0005623;GO:0032991;GO:0044424;GO:0044464;GO:1902494;GO:1990234;
BnaA04G0045800ZS	1	17.8583	15.3213	16.169	9.14323	10.2536	7.11131	8.34988	8.62179	8.62546	15.3693	16.031	12.8511	9.33487	10.7916	9.31475	6.12809	6.56016	8.30184	Serine/threonine-protein kinase ATM OS=Arabidopsis thaliana GN=ATM PE=2 SV=1	--	PREDICTED: uncharacterized protein LOC103863205 [Brassica rapa]	K17398 DNMT3A; DNA (cytosine-5)-methyltransferase 3A [EC:2.1.1.37]	ko00270:Cysteine and methionine metabolism;ko04626:Plant-pathogen interaction;ko04626:Plant-pathogen interaction;ko04626:Plant-pathogen interaction;	NA	NA	NA
BnaA04G0046000ZS	1	11.5934	10.0267	10.3986	7.85317	8.62325	6.71571	7.37723	8.15588	9.06916	10.3373	9.93076	9.13141	8.8198	10.0359	7.99649	6.05628	6.47046	7.43703	Serine/threonine-protein kinase ATM OS=Arabidopsis thaliana GN=ATM PE=2 SV=1	--	PREDICTED: uncharacterized protein LOC103863207 [Brassica rapa]	K17398 DNMT3A; DNA (cytosine-5)-methyltransferase 3A [EC:2.1.1.37]	ko00270:Cysteine and methionine metabolism;ko04626:Plant-pathogen interaction;ko04626:Plant-pathogen interaction;ko04626:Plant-pathogen interaction;	NA	NA	NA
BnaA04G0046300ZS	1	1.29074	1.31934	1.2254	0.16585	0.048112	0.197376	0.31519	0.263859	0.37521	1.12996	0.851332	1.13203	0.20436	0.294285	0.162097	0.263104	0.386469	0.067631	Probable glutamate carboxypeptidase 2 OS=Arabidopsis thaliana GN=AMP1 PE=1 SV=3	Peptidase family M28	PREDICTED: probable glutamate carboxypeptidase 2 [Brassica rapa]	K01301 NAALAD; N-acetylated-alpha-linked acidic dipeptidase [EC:3.4.17.21]	ko04626:Plant-pathogen interaction;	NA	GO:0006508;GO:0008152;GO:0006807;GO:0008150;GO:0019538;GO:0043170;GO:0044238;GO:0071704;GO:1901564;	NA
BnaA04G0047300ZS	1	6.0465	6.04748	5.49128	3.47408	3.84942	3.48147	3.10743	3.05603	3.22165	5.17623	5.74369	4.4986	3.62826	3.61452	3.36253	1.75574	2.78534	2.4365	Histone acetyltransferase GCN5 OS=Arabidopsis thaliana GN=HAG1 PE=1 SV=1	Acetyltransferase (GNAT) family	BnaA04g27720D [Brassica napus]	K06062 PCAF, KAT2, GCN5; histone acetyltransferase [EC:2.3.1.48]	ko04330:Notch signaling pathway;ko04626:Plant-pathogen interaction;ko04626:Plant-pathogen interaction;ko04919:Thyroid hormone signaling pathway;	GO:0005515;GO:0003674;GO:0005488;	NA	NA
BnaA04G0080400ZS	1	223.234	203.169	214.821	13.6248	18.5998	21.4483	14.7946	8.83851	6.08195	203.192	196.831	204.809	10.7977	10.5805	13.5096	4.63164	8.27707	10.5853	Photosystem I reaction center subunit XI, chloroplastic OS=Arabidopsis thaliana GN=PSAL PE=1 SV=2	Photosystem I reaction centre subunit XI	PREDICTED: photosystem I reaction center subunit XI, chloroplastic [Brassica rapa]	K02699 psaL; photosystem I subunit XI	ko00195:Photosynthesis;ko04626:Plant-pathogen interaction;	NA	NA	GO:0009522;GO:0005622;GO:0005575;GO:0016020;GO:0005623;GO:0009521;GO:0009579;GO:0032991;GO:0034357;GO:0044424;GO:0044425;GO:0044436;GO:0044464;GO:0098796;
BnaA04G0080900ZS	1	46.9621	35.9149	42.7377	28.3036	29.0378	25.5162	34.1113	30.643	32.2684	38.9164	36.6169	34.0298	30.4343	32.9169	29.4367	25.6151	23.563	30.9805	Transmembrane 9 superfamily member 12 OS=Arabidopsis thaliana GN=TMN12 PE=2 SV=1	Endomembrane protein 70	BnaA04g07300D [Brassica napus]	K17086 TM9SF2_4; transmembrane 9 superfamily member 2/4	ko04626:Plant-pathogen interaction;	NA	NA	GO:0016021;GO:0005575;GO:0016020;GO:0031224;GO:0044425;
BnaA04G0090700ZS	1	4.1838	3.15584	4.03226	2.93333	2.83528	1.7735	2.52849	2.51257	2.79875	3.06893	3.72333	2.38779	2.59672	3.21083	2.80563	2.22092	2.06754	2.31006	--	Domain of unknown function (DUF3444)	PREDICTED: uncharacterized protein LOC103849191 [Brassica rapa]	K10352 MYH9s; myosin heavy chain 9/10/11/14	ko04270:Vascular smooth muscle contraction;ko04530:Tight junction;ko04626:Plant-pathogen interaction;ko04626:Plant-pathogen interaction;ko04810:Regulation of actin cytoskeleton;	NA	NA	NA
BnaA04G0092400ZS	1	51.6677	47.0563	46.8866	21.9061	21.2191	20.3852	23.8966	18.5836	23.9305	41.9045	42.2809	38.4954	18.4835	20.0934	21.304	22.6028	13.1728	22.1814	GDT1-like protein 3 OS=Arabidopsis thaliana GN=At5g36290 PE=2 SV=1	Uncharacterized protein family UPF0016	BnaC04g29970D [Brassica napus]	NA NA	NA	NA	NA	GO:0016020;GO:0005575;
BnaA04G0092600ZS	1	6.69376	5.88357	5.50131	4.00978	3.40704	2.40207	2.57568	2.03429	1.89945	5.72394	5.73246	5.11058	3.57572	3.27496	3.68176	1.52624	2.09211	2.65426	Putative pentatricopeptide repeat-containing protein At5g36300 OS=Arabidopsis thaliana GN=At5g36300 PE=3 SV=3	PPR repeat	PREDICTED: LOW QUALITY PROTEIN: putative pentatricopeptide repeat-containing protein At5g36300 [Brassica rapa]	K17964 LRPPRC; leucine-rich PPR motif-containing protein, mitochondrial	ko04626:Plant-pathogen interaction;	NA	NA	NA
BnaA04G0092800ZS	1	8.63242	6.88543	7.2489	0.162429	0.124719	0.129141	0.364418	0.16161	0.301274	5.9072	5.89634	6.50021	0.09889	0.11794	0.194317	0	0.052567	0	Phosphoglycolate phosphatase 1B, chloroplastic OS=Arabidopsis thaliana GN=PGLP1B PE=1 SV=1	HAD-hyrolase-like	BnaA04g07760D [Brassica napus]	K19269 PGP, PGLP; phosphoglycolate phosphatase [EC:3.1.3.18 3.1.3.48]	ko00630:Glyoxylate and dicarboxylate metabolism;ko04626:Plant-pathogen interaction;	NA	NA	NA
BnaA04G0097900ZS	1	25.3018	24.4081	25.6264	16.7624	16.8772	15.7309	19.0004	16.432	21.5029	22.1739	23.133	18.357	16.3806	20.0473	18.6374	16.476	15.9117	15.9892	THO complex subunit 4D OS=Arabidopsis thaliana GN=ALY4 PE=1 SV=1	C-terminal duplication domain of Friend of PRMT1	PREDICTED: THO complex subunit 4D [Brassica rapa]	K12881 THOC4, ALY; THO complex subunit 4	ko03013:RNA transport;ko03015:mRNA surveillance pathway;ko03040:Spliceosome;ko04626:Plant-pathogen interaction;ko04626:Plant-pathogen interaction;	GO:0003676;GO:0003674;GO:0005488;GO:0097159;GO:1901363;	NA	NA
BnaA04G0100600ZS	1	10.6529	8.23168	8.82517	5.09299	4.76138	3.64263	3.88279	3.97636	4.60533	8.97337	8.05409	6.16404	5.38514	5.3182	5.48466	4.27679	4.10236	4.45246	Zinc transporter 5 OS=Homo sapiens GN=SLC30A5 PE=1 SV=1	EamA-like transporter family	PREDICTED: zinc transporter 5 [Brassica rapa]	K14692 SLC30A5_7, ZNT5_7, MTP, MSC2; solute carrier family 30 (zinc transporter), member 5/7	ko04626:Plant-pathogen interaction;	NA	NA	GO:0016020;GO:0005575;
BnaA04G0104400ZS	1	2.78071	4.34763	3.34113	2.63573	1.87118	1.7478	0.738434	0.962089	0.806554	2.06423	2.90165	2.70306	2.41369	1.77987	1.82434	0.904467	1.48686	1.27964	--	--	PREDICTED: leucine-rich repeat extensin-like protein 3 [Brassica rapa]	NA NA	NA	NA	NA	NA
BnaA04G0105900ZS	1	12.6626	11.151	13.9191	7.37042	6.06191	5.93849	6.04981	5.74961	5.05012	11.5278	10.9127	9.77372	5.93385	6.7644	6.07089	4.78889	4.49483	5.69088	UDP-glucose 6-dehydrogenase 4 OS=Arabidopsis thaliana GN=UGD4 PE=1 SV=1	UDP-glucose/GDP-mannose dehydrogenase family, central domain	PREDICTED: UDP-glucose 6-dehydrogenase 4 [Brassica rapa]	K00012 UGDH, ugd; UDPglucose 6-dehydrogenase [EC:1.1.1.22]	ko00040:Pentose and glucuronate interconversions;ko00053:Ascorbate and aldarate metabolism;ko00520:Amino sugar and nucleotide sugar metabolism;ko00541:O-Antigen nucleotide sugar biosynthesis;	GO:0016616;GO:0003674;GO:0003824;GO:0016491;GO:0016614;	NA	NA
BnaA04G0110100ZS	1	3.23974	2.62002	2.74632	1.68321	1.23329	1.43885	1.28291	0.944151	0.793045	1.44891	2.30506	2.03757	1.28646	0.954416	0.678761	0.72961	1.26002	1.46135	Zinc-finger homeodomain protein 9 OS=Arabidopsis thaliana GN=ZHD9 PE=1 SV=1	ZF-HD protein dimerisation region	PREDICTED: zinc-finger homeodomain protein 10 [Brassica rapa]	NA NA	NA	NA	NA	NA
BnaA04G0158700ZS	1	3.08398	3.34579	2.87708	1.93658	1.82626	1.30308	1.88106	1.84194	1.80621	2.96561	2.66046	2.41391	2.45327	2.05537	1.8004	1.04823	1.34063	1.56733	QWRF motif-containing protein 4 OS=Arabidopsis thaliana GN=QWRF4 PE=2 SV=1	Family of unknown function (DUF566)	BnaA04g14090D [Brassica napus]	NA NA	NA	NA	NA	NA
BnaA04G0160600ZS	1	43.7379	38.8132	44.9282	24.5172	26.5826	21.8624	17.6365	17.0039	11.0772	33.1246	38.1783	36.1015	17.5671	17.0098	20.1903	4.53704	8.65971	10.9731	Lysosomal Pro-X carboxypeptidase OS=Mus musculus GN=Prcp PE=2 SV=2	Serine carboxypeptidase S28	BnaA04g14230D [Brassica napus]	K01285 PRCP; lysosomal Pro-X carboxypeptidase [EC:3.4.16.2]	ko04614:Renin-angiotensin system;ko04626:Plant-pathogen interaction;ko04974:Protein digestion and absorption;	NA	GO:0006508;GO:0008152;GO:0006807;GO:0008150;GO:0019538;GO:0043170;GO:0044238;GO:0071704;GO:1901564;	NA
BnaA04G0161400ZS	1	27.098	26.3839	26.1603	10.7504	9.36005	11.1582	8.12543	6.27283	7.983	25.4555	23.4738	23.2047	9.19537	10.1942	10.7783	7.71471	7.38894	8.85992	40S ribosomal protein SA OS=Brassica napus GN=LRP PE=2 SV=1	Ribosomal protein S2	PREDICTED: 40S ribosomal protein Sa-1-like isoform X1 [Brassica rapa]	K02998 RP-SAe, RPSA; small subunit ribosomal protein SAe	ko03010:Ribosome;ko04626:Plant-pathogen interaction;	GO:0003735;GO:0003674;GO:0005198;	NA	NA
BnaA04G0162100ZS	1	7.42952	8.32917	5.24263	4.28543	4.01667	4.82163	3.54181	3.2404	4.43797	6.03935	5.30297	6.06098	3.81759	4.01914	4.3125	5.391	4.93573	4.33922	Selenoprotein H OS=Homo sapiens GN=SELH PE=1 SV=2	--	PREDICTED: transcription initiation factor TFIID subunit 11 [Brassica rapa]	K00962 pnp, PNPT1; polyribonucleotide nucleotidyltransferase [EC:2.7.7.8]	ko03018:RNA degradation;ko04626:Plant-pathogen interaction;ko04626:Plant-pathogen interaction;	NA	NA	NA
BnaA04G0174900ZS	1	17.561	19.6227	19.5631	8.59283	10.8733	8.80539	11.2047	11.9957	12.2455	18.2643	17.998	16.6213	9.74013	9.51395	8.42402	10.8953	8.5441	9.71073	Proteasome subunit alpha type-3 OS=Arabidopsis thaliana GN=PAG1 PE=1 SV=2	Proteasome subunit A N-terminal signature	PREDICTED: proteasome subunit alpha type-3 [Brassica rapa]	K02727 PSMA3; 20S proteasome subunit alpha 7 [EC:3.4.25.1]	ko03050:Proteasome;ko04626:Plant-pathogen interaction;ko04626:Plant-pathogen interaction;	GO:0004175;GO:0003674;GO:0003824;GO:0008233;GO:0070011;GO:0016787;GO:0140096;	NA	NA
BnaA04G0175100ZS	1	80.9393	70.4485	70.9762	35.6189	40.2325	26.784	14.7392	13.1758	12.1308	70.9104	69.274	65.6308	26.2192	26.3741	28.6986	6.79354	8.95879	10.9651	Protein argonaute 4 OS=Arabidopsis thaliana GN=AGO4 PE=1 SV=2	Argonaute linker 1 domain	BnaA04g15560D [Brassica napus]	K11593 ELF2C, AGO; eukaryotic translation initiation factor 2C	ko04361:Axon regeneration;ko04626:Plant-pathogen interaction;ko04626:Plant-pathogen interaction;	GO:0005515;GO:0003674;GO:0005488;	NA	NA
BnaA04G0175900ZS	1	8.55377	6.68382	8.34495	4.17914	5.15484	2.68495	5.78829	4.91117	6.48604	6.69087	8.10954	5.66205	5.01106	4.87057	5.03236	4.12736	4.17153	4.25542	Structural maintenance of chromosomes protein 3 OS=Arabidopsis thaliana GN=SMC3 PE=2 SV=1	SMC proteins Flexible Hinge Domain	PREDICTED: structural maintenance of chromosomes protein 3 [Brassica rapa]	K06669 SMC3, CSPG6; structural maintenance of chromosome 3 (chondroitin sulfate proteoglycan 6)	ko04110:Cell cycle;ko04111:Cell cycle - yeast;ko04113:Meiosis - yeast;ko04114:Oocyte meiosis;ko04626:Plant-pathogen interaction;ko04626:Plant-pathogen interaction;	GO:0005515;GO:0003674;GO:0005488;	NA	NA
BnaA04G0181600ZS	1	10.3674	10.4267	10.3801	3.54232	3.84536	2.99415	1.92121	1.97087	1.31676	9.37878	9.8767	10.0638	2.29302	3.56111	3.24301	1.11184	1.36848	1.73027	--	Methyltransferase FkbM domain	PREDICTED: uncharacterized protein LOC103864821 [Brassica rapa]	NA NA	NA	NA	NA	NA
BnaA04G0237800ZS	1	0.468388	0.352217	0.423949	0.036345	0.06872	0.035018	0.101611	0	0.086042	0.151478	0.304873	0.14594	0	0	0.247541	0.079551	0.045869	0.054118	--	--	PREDICTED: uncharacterized protein LOC103865576 [Brassica rapa]	NA NA	NA	NA	NA	NA
BnaA04G0260300ZS	1	2.03034	1.59335	1.6081	1.28023	1.05644	0.792411	1.45968	0.966997	1.21937	1.55986	1.25639	1.25088	1.1431	0.936892	1.15081	0.804771	0.9755	0.954918	E3 ubiquitin-protein ligase SHPRH OS=Homo sapiens GN=SHPRH PE=1 SV=2	Helicase conserved C-terminal domain	PREDICTED: E3 ubiquitin-protein ligase SHPRH [Brassica rapa]	K15710 SHPRH; E3 ubiquitin-protein ligase SHPRH [EC:3.6.4.- 2.3.2.27]	ko04626:Plant-pathogen interaction;	GO:0003676;GO:0003674;GO:0005488;GO:0097159;GO:1901363;	NA	NA
BnaA04G0267600ZS	1	2.82061	2.49189	2.47533	0.791561	0.900299	0.66801	0.838376	0.807993	1.27472	2.11316	2.34357	1.47096	1.09304	1.17749	1.56328	0.877631	0.883169	0.98443	G-type lectin S-receptor-like serine/threonine-protein kinase SD3-1 OS=Arabidopsis thaliana GN=SD31 PE=3 SV=1	PAN-like domain	BnaA04g24180D [Brassica napus]	K00276 AOC3, AOC2, tynA; primary-amine oxidase [EC:1.4.3.21]	ko00260:Glycine, serine and threonine metabolism;ko00350:Tyrosine metabolism;ko00360:Phenylalanine metabolism;ko00410:beta-Alanine metabolism;ko00950:Isoquinoline alkaloid biosynthesis;ko00960:Tropane, piperidine and pyridine alkaloid biosynthesis;	GO:0004672;GO:0003674;GO:0003824;GO:0016301;GO:0016740;GO:0016772;GO:0016773;GO:0140096;	NA	NA
BnaA04G0268500ZS	1	1.77556	1.85475	2.25195	1.0243	0.94627	0.873479	1.20751	1.29635	0.876237	1.6397	1.5844	1.57296	1.16617	0.911506	1.31718	0.568667	0.554105	1.21448	DnaJ homolog subfamily B member 8 OS=Homo sapiens GN=DNAJB8 PE=1 SV=1	DnaJ domain	BnaC04g48090D [Brassica napus]	K08235 E2.4.1.207; xyloglucan:xyloglucosyl transferase [EC:2.4.1.207]	ko04626:Plant-pathogen interaction;	NA	NA	NA
BnaA04G0275800ZS	1	3.6736	2.19791	2.23381	0.338615	0.818051	0.306235	0.20977	0.128141	0	1.07951	0.599463	1.14384	0.981684	1.97148	1.95287	1.10825	0.780531	0.555738	Calmodulin-like protein 5 OS=Arabidopsis thaliana GN=CML5 PE=2 SV=2	EF-hand domain pair	BnaA04g25000D [Brassica napus]	K13448 CML; calcium-binding protein CML	ko04626:Plant-pathogen interaction;	GO:0005509;GO:0003674;GO:0005488;GO:0046872;GO:0043167;GO:0043169;	NA	NA
BnaA04G0276900ZS	1	16.3778	16.5263	16.4531	6.4663	5.81609	8.32845	4.06873	7.3856	5.74844	11.7569	14.1495	13.5571	4.9878	3.26297	6.0482	1.84718	2.99362	4.98258	--	--	BnaA04g25180D [Brassica napus]	NA NA	NA	NA	NA	NA
BnaA04G0278400ZS	1	2.26575	1.73335	2.2457	0.892783	0.889323	1.0386	0.620877	0.80241	0.725804	1.8542	1.65354	1.79029	0.589747	0.924408	0.875966	0.341027	0.295123	0.567439	Protein IQ-DOMAIN 14 OS=Arabidopsis thaliana GN=IQD14 PE=1 SV=1	IQ calmodulin-binding motif	PREDICTED: protein IQ-DOMAIN 14-like isoform X2 [Brassica rapa]	K14411 MSI; RNA-binding protein Musashi	ko03015:mRNA surveillance pathway;ko04626:Plant-pathogen interaction;	GO:0005515;GO:0003674;GO:0005488;	NA	NA
BnaA04G0285700ZS	1	19.7146	19.648	20.304	10.3074	9.00915	8.78418	5.29293	5.12353	5.28285	19.0668	19.5617	18.672	7.36533	8.01139	7.74376	3.50753	3.43863	5.03197	3-phosphoshikimate 1-carboxyvinyltransferase, chloroplastic OS=Brassica napus PE=3 SV=1	EPSP synthase (3-phosphoshikimate 1-carboxyvinyltransferase)	BnaA04g26090D [Brassica napus]	K00800 aroA; 3-phosphoshikimate 1-carboxyvinyltransferase [EC:2.5.1.19]	ko00400:Phenylalanine, tyrosine and tryptophan biosynthesis;	GO:0016765;GO:0003674;GO:0003824;GO:0016740;	NA	NA
BnaA04G0286600ZS	1	5.60937	4.51134	4.02338	1.1975	1.18265	1.31678	1.5408	1.59971	2.10695	3.30532	3.01321	2.88736	1.33384	1.48806	1.55389	1.31314	1.5235	1.8852	AT-hook motif nuclear-localized protein 22 OS=Arabidopsis thaliana GN=AHL22 PE=1 SV=1	Domain of unknown function (DUF296)	PREDICTED: putative DNA-binding protein ESCAROLA [Brassica rapa]	NA NA	NA	NA	NA	NA
BnaA04G0293600ZS	1	9.61513	11.8595	9.83432	5.994	6.74925	7.72159	2.70989	2.90487	3.53687	7.97008	8.50907	10.3531	5.73492	6.14101	6.79518	2.423	2.85749	2.55005	Pyridoxine/pyridoxamine 5-phosphate oxidase 2 OS=Arabidopsis thaliana GN=PPOX2 PE=1 SV=2 Pyridoxamine 5-phosphate oxidase	BnaA04g27170D [Brassica napus]	K00275 pdxH, PNPO; pyridoxamine 5-phosphate oxidase [EC:1.4.3.5] ko00750:Vitamin B6 metabolism; GO:0004733;GO:0003674;GO:0003824;GO:0016491;GO:0016638;GO:0016641; NA NA BnaA04G0293700ZS 2.223406 2.533673 2.6981 0.746778 0.627039 0.727717 0.595011 0.37524 0.476185 3.184646 2.858011 3.489896 0.844349 0.726094 1.073346 0.304307 0.38616 0.404545 Dof zinc finger protein DOF2.5 OS=Arabidopsis thaliana …	RNA 2-phosphotransferase, Tpt1 / KptA family PREDICTED: tRNA 2-phosphotransferase 1 isoform X10 [Brassica rapa]	K10669 TRPT1, TPT1; 2-phosphotransferase [EC:2.7.1.160] ko04626:Plant-pathogen interaction; NA GO:0006388;GO:0000394;GO:0008152;GO:0006139;GO:0006396;GO:0006399;GO:0006725;GO:0006807;GO:0008033;GO:0008150;GO:0008380;GO:0009987;GO:0010467;GO:0016070;GO:0034470;GO:0034641;GO:0034660;GO:0043170;GO:0044237;GO:0044238;GO:0046483;GO:0071704;GO:0090304;GO:1901360; NA BnaA05G0051300ZS 0 0.034663 0 0.1041…	ko04626:Plant-pathogen interaction;	NA	GO:0006388;GO:0000394;GO:0008152;GO:0006139;GO:0006396;GO:0006399;GO:0006725;GO:0006807;GO:0008033;GO:0008150;GO:0008380;GO:0009987;GO:0010467;GO:0016070;GO:0034470;GO:0034641;GO:0034660;GO:0043170;GO:0044237;GO:0044238;GO:0046483;GO:0071704;GO:0090304;GO:1901360;
BnaA05G0051800ZS	1	162.958	179.902	147.671	81.8201	50.7293	72.9608	49.7343	45.1722	43.3201	136.445	146.474	146.529	64.2139	74.0859	66.9669	64.5335	56.7151	64.0444	40S ribosomal protein S13-2 OS=Arabidopsis thaliana GN=RPS13B PE=2 SV=1	Ribosomal protein S15	PREDICTED: 40S ribosomal protein S13-2-like [Brassica rapa]	K02953 RP-S13e, RPS13; small subunit ribosomal protein S13e	ko03010:Ribosome;ko04626:Plant-pathogen interaction;	GO:0003735;GO:0003674;GO:0005198;	NA	NA
BnaA05G0054900ZS	1	2.28434	1.85041	2.30297	0.619975	0.906137	0.653922	0.63016	0.489841	0.759276	1.28154	1.86912	1.40399	0.610565	0.803709	0.75136	0.489149	0.727264	0.570633	Homeobox-leucine zipper protein HDG1 OS=Arabidopsis thaliana GN=HDG1 PE=2 SV=1	Homeobox domain	PREDICTED: homeobox-leucine zipper protein HDG1-like isoform X1 [Brassica rapa]	K09338 HD-ZIP; homeobox-leucine zipper protein	ko04626:Plant-pathogen interaction;	GO:0003700;GO:0140110;GO:0003674;	NA	NA
BnaA05G0058000ZS	1	9.02535	9.40657	6.65453	4.87984	5.11523	4.5755	5.646	4.18174	2.90268	6.75952	5.50279	6.88652	3.87772	5.00372	4.09725	1.90198	3.08164	4.07713	Eukaryotic translation initiation factor 2 subunit alpha OS=Schizosaccharomyces pombe (strain 972 / ATCC 24843) GN=tif211 PE=1 SV=1	S1 RNA binding domain	BnaA05g05450D [Brassica napus]	K03237 EIF2S1; translation initiation factor 2 subunit 1	ko03013:RNA transport;ko04138:Autophagy - yeast;ko04140:Autophagy - animal;ko04141:Protein processing in endoplasmic reticulum;ko04210:Apoptosis;ko04626:Plant-pathogen interaction;	GO:0003723;GO:0003674;GO:0003676;GO:0005488;GO:0097159;GO:1901363;	NA	NA
BnaA05G0059200ZS	1	3.23902	3.87127	3.70879	0.25317	1.24198	1.0979	1.20945	0.588151	1.26284	1.29807	2.09382	1.52233	1.04368	0.46625	0.55258	1.12392	1.08868	2.03683	--	Autophagy-related protein 27	PREDICTED: uncharacterized protein LOC103866960 isoform X1 [Brassica rapa]	K10089 M6PR; cation-dependent mannose-6-phosphate receptor	ko04142:Lysosome;ko04145:Phagosome;ko04626:Plant-pathogen interaction;ko04626:Plant-pathogen interaction;	NA	NA	NA
BnaA05G0062100ZS	1	2.19502	1.81816	2.96388	1.75051	1.84968	1.43637	1.67724	1.47543	1.98818	2.89257	2.18271	2.15163	1.50272	1.51071	1.90155	0.977425	0.983001	1.20844	--	--	PREDICTED: uncharacterized protein LOC103866995 [Brassica rapa]	NA NA	NA	NA	NA	NA
BnaA05G0065100ZS	1	6.59324	7.33447	6.79646	4.5504	5.32379	5.16132	4.45	3.74706	5.98219	6.45585	5.85319	6.36947	5.09658	5.6553	5.83418	4.62366	3.67499	5.24766	Probable dual-specificity RNA methyltransferase RlmN OS=Thermosynechococcus elongatus (strain BP-1) GN=rlmN PE=3 SV=1	Radical SAM superfamily	BnaC04g05780D [Brassica napus]	K06941 rlmN; 23S rRNA (adenine2503-C2)-methyltransferase [EC:2.1.1.192]	ko04626:Plant-pathogen interaction;	GO:0003824;GO:0003674;	NA	NA
BnaA05G0068500ZS	1	4.71413	4.16993	3.92904	2.19986	2.023	1.8441	1.60317	1.99968	2.25357	3.38431	4.1964	4.02827	1.65787	1.49677	2.13387	1.11544	1.67829	1.45776	Endoplasmic reticulum oxidoreductin-2 OS=Arabidopsis thaliana GN=AERO2 PE=1 SV=1	Endoplasmic Reticulum Oxidoreductin 1 (ERO1)	BnaA05g06180D [Brassica napus]	K10950 ERO1L; ERO1-like protein alpha [EC:1.8.4.-]	ko04141:Protein processing in endoplasmic reticulum;	GO:0003756;GO:0003674;GO:0003824;GO:0016853;GO:0016860;GO:0016864;GO:0140096;	NA	NA
BnaA05G0070600ZS	1	80.4821	67.7357	70.4011	38.9541	43.6198	33.587	45.7524	44.3636	40.3963	60.0475	74.7514	65.8774	37.5424	36.9434	40.0041	28.5744	35.1505	37.3633	Vacuolar-sorting receptor 1 OS=Arabidopsis thaliana GN=VSR1 PE=1 SV=2	Complement Clr-like EGF-like	BnaA05g34780D [Brassica napus]	K15151 MED10, NUT2; mediator of RNA polymerase II transcription subunit 10	ko04626:Plant-pathogen interaction;	GO:0005509;GO:0003674;GO:0005488;GO:0046872;GO:0043167;GO:0043169;	NA	NA
BnaA05G0086100ZS	1	3.71412	3.64011	3.7075	1.15523	1.31357	0.636165	0.482611	0.167552	0.443158	2.98654	3.54676	2.12311	0.262531	0.389306	0.65235	0.567476	0.310743	0.433945	--	--	PREDICTED: uncharacterized protein LOC103867284 [Brassica rapa]	NA NA	NA	NA	NA	NA
BnaA05G0087700ZS	1	241.725	259.811	210.565	159.302	98.0733	126.213	97.9736	125.329	109.661	219.289	191.279	188.615	123.746	122.885	138.689	117.176	121.629	122.165	Ubiquitin-60S ribosomal protein L40 OS=Nicotiana sylvestris GN=UBICEP52-7 PE=2 SV=2	Ribosomal L40e family	PREDICTED: ubiquitin-60S ribosomal protein L40-like isoform X2 [Glycine max]	K02927 RP-L40e, RPL40, UBA52; ubiquitin-large subunit ribosomal protein L40e	ko03010:Ribosome;ko04120:Ubiquitin mediated proteolysis;ko04137:Mitophagy - animal;ko04626:Plant-pathogen interaction;ko04626:Plant-pathogen interaction;	GO:0003735;GO:0003674;GO:0005198;	NA	NA
BnaA05G0090200ZS	1	3.8847	3.34541	3.64573	1.50338	1.7414	1.78007	1.86324	1.45945	1.6263	4.00643	3.18201	3.40651	1.84272	2.08147	2.32899	0.864029	1.37535	1.25682	LRR receptor-like serine/threonine-protein kinase FEI 2 OS=Arabidopsis thaliana GN=FEI2 PE=1 SV=1	Leucine Rich Repeat	PREDICTED: LRR receptor-like serine/threonine-protein kinase FEI 2 [Brassica rapa]	K04730 IRAK1; interleukin-1 receptor-associated kinase 1 [EC:2.7.11.1]	ko04010:MAPK signaling pathway;ko04064:NF-kappa B signaling pathway;ko04620:Toll-like receptor signaling pathway;ko04624:Toll and Imd signaling pathway;ko04626:Plant-pathogen interaction;ko04722:Neurotrophin signaling pathway;	GO:0004672;GO:0003674;GO:0003824;GO:0016301;GO:0016740;GO:0016772;GO:0016773;GO:0140096;	NA	NA
BnaA05G0093800ZS	1	18.5913	18.4933	18.9683	0.65411	1.76445	1.72462	0.792341	0.426118	0.546453	16.0452	18.3276	15.7333	0.615268	0.503044	1.29221	0.214254	0.350605	0.320104	--	--	BnaA05g08710D [Brassica napus]	K01883 CARS, cysS; cysteinyl-tRNA synthetase [EC:6.1.1.16]	ko00970:Aminoacyl-tRNA biosynthesis;ko04626:Plant-pathogen interaction;ko04626:Plant-pathogen interaction;	NA	NA	NA
BnaA05G0094500ZS	1	2.51072	2.31227	2.30113	2.30159	1.78204	1.79017	1.4836	1.19276	1.06266	2.7099	2.83327	2.51469	1.94894	1.95436	1.96823	1.17011	1.12578	0.7238	--	Peptidase family S64	PREDICTED: uncharacterized protein LOC103867385 [Brassica rapa]	NA NA	NA	NA	NA	NA
BnaA05G0095100ZS	1	4.11802	3.88277	3.42587	3.20727	2.70318	2.14248	3.20327	3.64051	2.33779	3.86438	3.65307	3.23347	3.32017	3.52927	3.8012	2.10723	2.60474	2.81916	Probable arabinosyltransferase ARAD1 OS=Arabidopsis thaliana GN=ARAD1 PE=1 SV=1	Exostosin family	BnaA05g08840D [Brassica napus]	K01228 MOGS; mannosyl-oligosaccharide glucosidase [EC:3.2.1.106]	ko00510:N-Glycan biosynthesis;ko04141:Protein processing in endoplasmic reticulum;ko04626:Plant-pathogen interaction;	NA	NA	NA
BnaA05G0096800ZS	1	1.14996	1.11	1.37795	0.429651	0.716	0.389651	0.461609	0.470176	0.323726	0.831576	0.997299	0.827277	0.232906	0.848304	0.378561	0.234337	0.196673	0.308253	Putative UDP-arabinose 4-epimerase 2 OS=Arabidopsis thaliana GN=At2g34850 PE=2 SV=3	NAD dependent epimerase/dehydratase family	BnaA05g09030D [Brassica napus]	K12448 UXE, uxe; UDP-arabinose 4-epimerase [EC:5.1.3.5]	ko00520:Amino sugar and nucleotide sugar metabolism;	GO:0003824;GO:0003674;	NA	NA
BnaA05G0100100ZS	1	2.77731	4.01948	3.64226	1.48827	0.962094	1.07239	0.949693	2.37778	0.887394	2.19644	2.62122	1.27271	1.6086	0.854993	0.811242	0.777857	2.24423	1.84697	Ribosomal protein S14, mitochondrial OS=Brassica napus GN=RPS14 PE=3 SV=1	Ribosomal protein S14p/S29e	BnaA05g09320D [Brassica napus]	K02954 RP-S14, MRPS14, rpsN; small subunit ribosomal protein S14	ko03010:Ribosome;ko04626:Plant-pathogen interaction;	GO:0003735;GO:0003674;GO:0005198;	NA	NA
BnaA05G0104700ZS	1	2.97929	2.064	1.69002	0.881993	1.31585	0.747989	0.944758	0.65278	0.446225	2.03025	1.67898	1.08573	1.43954	1.73196	1.41507	0.346802	0.721338	0.453808	WUSCHEL-related homeobox 9 OS=Arabidopsis thaliana GN=WOX9 PE=2 SV=1	Homeobox domain	BnaA05g09770D [Brassica napus]	K01535 PMA1, PMA2; H+-transporting ATPase [EC:7.1.2.1]	ko00190:Oxidative phosphorylation;	GO:0003700;GO:0140110;GO:0003674;	NA	NA
BnaA05G0108600ZS	1	2.29923	2.05193	2.86104	1.60743	1.27188	1.19591	1.05157	0.89096	1.05915	2.08128	2.23427	2.39831	1.47139	1.22481	2.17363	0.692298	0.594927	0.740202	--	Domain of unknown function (DUF3527)	BnaA05g10210D [Brassica napus]	NA NA	NA	NA	NA	NA
BnaA05G0115300ZS	1	2.78358	2.41132	2.39279	1.74518	1.66264	1.2562	1.38477	1.42701	1.75558	2.83826	2.71336	2.50525	1.95592	2.30534	1.91231	1.1681	0.900308	1.60478	Proteinaceous RNase P 1, chloroplastic/mitochondrial OS=Arabidopsis thaliana GN=PRORP1 PE=1 SV=1	Zc3h12a-like Ribonuclease NYN domain	BnaA05g10710D [Brassica napus]	K18213 PRORP; proteinaceous RNase P [EC:3.1.26.5]	ko03013:RNA transport;ko04626:Plant-pathogen interaction;	NA	NA	NA
BnaA05G0118800ZS	1	12.9771	12.6101	15.3281	7.5462	7.52434	6.45927	7.29992	8.0094	8.76377	10.1922	10.6049	10.7867	7.01437	7.3673	7.71809	6.18769	8.09342	8.80025	Transcription factor Pur-alpha 1 OS=Arabidopsis thaliana GN=PURA1 PE=1 SV=2	PurA ssDNA and RNA-binding protein	BnaA05g35250D [Brassica napus]	K11838 USP7, UBP15; ubiquitin carboxyl-terminal hydrolase 7 [EC:3.4.19.12]	ko04068:FoxO signaling pathway;ko04626:Plant-pathogen interaction;ko04626:Plant-pathogen interaction;	NA	NA	NA
BnaA05G0119800ZS	1	11.2453	7.16623	10.3289	4.99893	6.41853	4.31099	5.51323	4.76487	4.77723	9.2452	9.20675	7.84358	6.28027	7.29023	6.37113	3.14132	3.67019	4.73021	Callose synthase 2 OS=Arabidopsis thaliana GN=CALS2 PE=2 SV=3	Vta1 like	PREDICTED: callose synthase 2 isoform X1 [Brassica rapa]	K11000 CALS; callose synthase [EC:2.4.1.-]	ko04626:Plant-pathogen interaction;	NA	NA	GO:0000148;GO:0005886;GO:0005575;GO:0016020;GO:0005623;GO:0032991;GO:0044425;GO:0044459;GO:0044464;GO:0071944;GO:0098796;GO:0098797;GO:1902494;GO:1990234;
BnaA05G0120500ZS	1	0.911278	0.90833	1.00205	0.368962	0.42803	0.255155	0.161883	0.082685	0.025283	0.521669	0.805276	0.564465	0.293953	0.294816	0.32173	0.02308	0.049417	0.077361	--	Plant protein of unknown function (DUF936)	BnaA05g11110D [Brassica napus]	K01069 gloB, gloC, HAGH; hydroxyacylglutathione hydrolase [EC:3.1.2.6]	ko00620:Pyruvate metabolism;	NA	NA	NA
BnaA05G0124700ZS	1	113.442	107.573	91.4302	61.3871	61.9744	72.1167	61.2158	60.3075	65.8078	90.3837	78.6701	95.5094	58.0602	61.5761	44.6945	54.0003	49.0098	56.5147	40S ribosomal protein S3-1 OS=Arabidopsis thaliana GN=RPS3A PE=1 SV=1	KH domain	PREDICTED: 40S ribosomal protein S3-2-like [Brassica rapa]	K02985 RP-S3e, RPS3; small subunit ribosomal protein S3e	ko03010:Ribosome;ko04626:Plant-pathogen interaction;	GO:0003723;GO:0003674;GO:0003676;GO:0005488;GO:0097159;GO:1901363;	NA	NA
BnaA05G0128300ZS	1	5.88017	5.13269	5.35181	0.411023	0.444192	0.616728	0.125918	0.0387601	0.170086	4.63696	4.44566	3.88983	0.923049	0.859245	0.672765	0.0447921	0	0	CDT1-like protein a, chloroplastic OS=Arabidopsis thaliana GN=CDT1A PE=1 SV=1	DNA replication factor CDT1 like	PREDICTED: CDT1-like protein a, chloroplastic [Brassica rapa]	K10727 CDT1; chromatin licensing and DNA replication factor 1	ko04626:Plant-pathogen interaction;ko04626:Plant-pathogen interaction;	NA	NA	NA
BnaA05G0129300ZS	1	2.21923	1.62955	1.86437	0.410642	0.337006	0.249597	0.567163	0.699682	0.452604	1.54174	1.78791	1.34073	0.414642	0.550412	0.643944	0.342808	0.37966	0.554797	Transcription factor TCP10 OS=Arabidopsis thaliana GN=TCP10 PE=1 SV=1	TCP family transcription factor	BnaA05g11650D [Brassica napus]	NA NA	NA	NA	NA	NA
BnaA05G0129900ZS	1	6.50689	5.30835	6.9866	2.77116	1.97376	2.34135	1.00293	0.462328	0.409173	4.85978	4.99676	5.43208	2.29537	1.58581	1.48794	0.379869	0.432806	1.15454	Aspartate aminotransferase, mitochondrial OS=Arabidopsis thaliana GN=ASP1 PE=1 SV=1	Aminotransferase class I and II	BnaA05g11710D [Brassica napus]	K14455 GOT2; aspartate aminotransferase, mitochondrial [EC:2.6.1.1]	ko00220:Arginine biosynthesis;ko00250:Alanine, aspartate and glutamate metabolism;ko00270:Cysteine and methionine metabolism;ko00330:Arginine and proline metabolism;ko00350:Tyrosine metabolism;ko00360:Phenylalanine metabolism;ko00400:Phenylalanine, tyrosine and tryptophan biosynthesis;ko00710:Carbon fixation in photosynthetic organisms;ko00950:Isoquinoline alkaloid biosynthesis;ko00960:Tropane, p…	NA	GO:0006520;GO:0008152;GO:0006082;GO:0006807;GO:0008150;GO:0009987;GO:0019752;GO:0043436;GO:0044237;GO:0044238;GO:0044281;GO:0071704;GO:1901564;	NA
BnaA05G0132000ZS	1	33.0651	33.46	33.709	14.2254	13.2315	12.6428	11.7875	12.1355	15.7099	26.1042	33.3682	24.9546	10.2633	11.6508	10.7717	12.7846	11.4739	11.4443	Trans-cinnamate 4-monooxygenase OS=Arabidopsis thaliana GN=CYP73A5 PE=2 SV=1	Cytochrome P450	cinnamate-4-hydroxylase [Brassica rapa]	K00487 CYP73A; trans-cinnamate 4-monooxygenase [EC:1.14.14.91]	ko00130:Ubiquinone and other terpenoid-quinone biosynthesis;ko00940:Phenylpropanoid biosynthesis;ko00941:Flavonoid biosynthesis;ko00945:Stilbenoid, diarylheptanoid and gingerol biosynthesis;ko04626:Plant-pathogen interaction;	GO:0005506;GO:0003674;GO:0005488;GO:0046872;GO:0043167;GO:0043169;GO:0046914;	NA	NA
BnaA05G0133200ZS	1	0.214755	0.447225	0.307927	0.091139	0.035065	0	0.129295	0.042335	0.070879	0.325716	0.246848	0.252227	0	0.136934	0	0.044467	0.062552	0.069257	--	Plant protein of unknown function (DUF641)	BnaA05g12050D [Brassica napus]	K06636 SMC1; structural maintenance of chromosome 1	ko04110:Cell cycle;ko04111:Cell cycle - yeast;ko04113:Meiosis - yeast;ko04114:Oocyte meiosis;ko04626:Plant-pathogen interaction;	NA	NA	NA
BnaA05G0134900ZS	1	2.66792	2.85251	2.2087	0.931805	0.598922	0.639544	1.27334	1.18035	1.67243	2.77135	2.16032	2.03077	1.35454	1.17615	1.0906	1.60228	1.32665	1.2484	Mitochondrial RNA-splicing protein MRS3 OS=Saccharomyces cerevisiae (strain ATCC 204508 / S288c) GN=MRS3 PE=1 SV=4	Mitochondrial carrier protein	BnaA05g12200D [Brassica napus]	K15113 SLC25A28_37, MFRN; solute carrier family 25 (mitochondrial iron transporter), member 28/37	ko04626:Plant-pathogen interaction;ko04626:Plant-pathogen interaction;	NA	GO:0055085;GO:0006810;GO:0008150;GO:0051179;GO:0051234;	NA
BnaA05G0140000ZS	1	6.56831	5.97035	7.30159	4.9472	5.27063	4.48816	3.06956	3.09555	2.78897	6.29778	5.63906	5.88829	3.3436	4.41466	4.07373	2.05423	2.55288	2.4402	--	Domain of unknown function (DUF3527)	PREDICTED: uncharacterized protein LOC103868030 isoform X1 [Brassica rapa]	NA NA	NA	NA	NA	NA
BnaA05G0174900ZS	1	12.5167	12.1323	13.5975	3.39589	4.78175	3.69762	1.44692	1.2126	1.05412	12.0174	10.5814	11.1062	2.69163	3.0691	3.64803	0.425054	0.431279	1.00479	Protein disulfide-isomerase 5-3 OS=Arabidopsis thaliana GN=PDIL5-3 PE=2 SV=1	Thioredoxin	PREDICTED: protein disulfide-isomerase 5-3 [Brassica rapa]	K17361 ACOT9; acyl-coenzyme A thioesterase 9 [EC:3.1.2.-]	ko04626:Plant-pathogen interaction;	NA	GO:0045454;GO:0008150;GO:0009987;GO:0019725;GO:0042592;GO:0050789;GO:0050794;GO:0065007;GO:0065008;	NA
BnaA05G0186500ZS	1	1.41357	1.0978	0.938919	0.403245	0.237498	0.447095	0.118598	0.045113	0.114136	0.673626	0.518334	0.72459	0.355668	0.316738	0.256844	0.180182	0.146125	0.183979	Lysine histidine transporter-like 8 OS=Arabidopsis thaliana GN=AATL1 PE=1 SV=1	Transmembrane amino acid transporter protein	PREDICTED: lysine histidine transporter-like 8 [Brassica rapa]	K14209 SLC36A, PAT; solute carrier family 36 (proton-coupled amino acid transporter)	ko04138:Autophagy - yeast;ko04626:Plant-pathogen interaction;ko04626:Plant-pathogen interaction;ko04974:Protein digestion and absorption;	NA	NA	NA
BnaA05G0190600ZS	1	6.62087	5.61458	6.70831	4.83464	4.4547	4.09665	4.20073	5.15795	5.88586	6.00601	5.12676	5.79962	4.41372	5.01471	4.58685	3.73197	4.90168	4.25956	Ribosome maturation protein SBDS OS=Bos taurus GN=SBDS PE=2 SV=1	Shwachman-Bodian-Diamond syndrome (SBDS) protein	BnaAnng06530D [Brassica napus]	K14574 SDO1, SBDS; ribosome maturation protein SDO1	ko03008:Ribosome biogenesis in eukaryotes;ko04626:Plant-pathogen interaction;	GO:0003676;GO:0003674;GO:0005488;GO:0097159;GO:1901363;	NA	NA
BnaA05G0314100ZS	1	17.0782	15.7502	19.2768	8.02573	7.87827	6.90739	6.5694	7.6345	8.20239	15.6301	14.7757	14.0647	8.86998	8.55573	8.48736	5.59564	5.27152	7.00202	Protein disulfide-isomerase 5-2 OS=Arabidopsis thaliana GN=PDIL5-2 PE=1 SV=1	Thioredoxin	BnaC05g27690D [Brassica napus]	K09580 PDIA1, P4HB; protein disulfide-isomerase A1 [EC:5.3.4.1]	ko04141:Protein processing in endoplasmic reticulum;ko04626:Plant-pathogen interaction;ko04626:Plant-pathogen interaction;ko04626:Plant-pathogen interaction;	NA	GO:0006662;GO:0008152;GO:0008150;GO:0018904;GO:0044281;GO:0071704;	NA
BnaA05G0337200ZS	1	35.3827	30.7441	32.1124	25.6574	25.9208	24.7287	12.6133	13.6049	15.1007	28.0897	30.2127	30.9548	22.7819	23.3911	20.2895	13.2881	14.8488	16.2013	Endoplasmic reticulum-Golgi intermediate compartment protein 3 OS=Danio rerio GN=ergic3 PE=2 SV=1	Endoplasmic Reticulum-Golgi Intermediate Compartment (ERGIC)	PREDICTED: endoplasmic reticulum-Golgi intermediate compartment protein 3 [Brassica rapa]	K17361 ACOT9; acyl-coenzyme A thioesterase 9 [EC:3.1.2.-]	ko04626:Plant-pathogen interaction;	NA	NA	NA
BnaA05G0338200ZS	1	5.56083	5.74562	5.93231	3.8767	3.6155	4.21723	3.09368	4.41732	4.65116	5.13407	3.79886	5.08416	3.99341	3.52501	4.05063	3.96206	3.19642	3.88719	Ribosomal RNA large subunit methyltransferase I OS=Erwinia tasmaniensis (strain DSM 17950 / Et1/99) GN=rlmI PE=3 SV=1	S-adenosylmethionine-dependent methyltransferase	BnaA05g17420D [Brassica napus]	NA NA	NA	GO:0003723;GO:0003674;GO:0003676;GO:0005488;GO:0097159;GO:1901363;	NA	NA
BnaA05G0341800ZS	1	2.52405	2.80437	3.03985	0.270015	0.568649	0.221187	0.250387	0.304169	0.452525	2.54665	2.41136	2.36022	0.21172	0.207987	0.329666	0.354107	0.359267	0.386023	Protein TRANSPARENT TESTA 12 OS=Arabidopsis thaliana GN=TT12 PE=2 SV=1	MatE	BnaAnng29470D [Brassica napus]	K03327 TC.MATE, SLC47A, norM, mdtK, dinF; multidrug resistance protein, MATE family	ko04626:Plant-pathogen interaction;	NA	GO:0006855;GO:0006810;GO:0008150;GO:0042493;GO:0015893;GO:0042221;GO:0050896;GO:0051179;GO:0051234;GO:0055085;	NA
BnaA05G0341900ZS	1	9.97773	9.41186	8.3192	0.950503	0.645099	0.851056	1.1729	0.580112	0.617501	8.05885	6.48056	6.54521	0.389659	0.845537	0.851913	0.469467	0.448045	0.627407	Protein NRT1/ PTR FAMILY 6.4 OS=Arabidopsis thaliana GN=NPF6.4 PE=1 SV=1	POT family	PREDICTED: protein NRT1/ PTR FAMILY 6.4 [Brassica rapa]	K14638 SLC15A3_4, PHT; solute carrier family 15 (peptide/histidine transporter), member 3/4	ko04626:Plant-pathogen interaction;	GO:0005215;GO:0003674;	NA	NA
BnaA05G0342400ZS	1	81.3442	82.3844	67.3701	33.9259	30.115	32.7576	37.2729	41.1182	37.8833	61.5142	60.4193	56.5209	32.8039	36.8873	29.9049	32.8288	32.7706	32.1737	UDP-glycosyltransferase 84A2 OS=Arabidopsis thaliana GN=UGT84A2 PE=1 SV=1	UDP-glucoronosyl and UDP-glucosyl transferase	sinapate 1-glucosyltransferase [Brassica napus var. napus]	K13068 BRT1; sinapate 1-glucosyltransferase [EC:2.4.1.120]	ko00940:Phenylpropanoid biosynthesis;ko04626:Plant-pathogen interaction;	NA	GO:0008152;GO:0008150;	NA
BnaA05G0345400ZS	1	12.1065	9.94398	10.439	7.15078	6.53087	5.60036	6.75294	7.14022	6.10893	10.8214	10.1462	10.394	5.79149	5.76399	6.33114	4.22311	5.69313	6.4237	4-coumarate--CoA ligase 2 OS=Arabidopsis thaliana GN=4CL2 PE=1 SV=2	AMP-binding enzyme C-terminal domain	PREDICTED: 4-coumarate--CoA ligase 2 [Brassica rapa]	K01904 4CL; 4-coumarate--CoA ligase [EC:6.2.1.12]	ko00130:Ubiquinone and other terpenoid-quinone biosynthesis;ko00940:Phenylpropanoid biosynthesis;	GO:0003824;GO:0003674;	NA	NA
BnaA05G0364600ZS	1	3.53854	3.31458	2.80476	0.389172	0.340369	0.25224	0.265051	0.183993	0.382989	2.52938	2.3468	2.22513	0.393447	0.331978	0.498831	0.301148	0.26738	0.42297	--	Protein of unknown function (DUF620)	PREDICTED: uncharacterized protein LOC103869445 [Brassica rapa]	K11426 SMYD; [histone H3]-lysine4/36 N-trimethyltransferase SMYD [EC:2.1.1.354 2.1.1.357]	ko00310:Lysine degradation;ko04626:Plant-pathogen interaction;	NA	NA	NA
BnaA05G0365200ZS	1	75.0538	72.2164	64.4448	32.0759	28.3819	28.6313	10.5892	12.5246	7.15628	64.0905	58.6545	57.9327	19.0569	20.1602	22.5805	5.67507	8.60938	9.81608	Cinnamyl alcohol dehydrogenase 4 OS=Arabidopsis thaliana GN=CAD4 PE=1 SV=1	Zinc-binding dehydrogenase	PREDICTED: cinnamyl alcohol dehydrogenase 4 [Brassica rapa]	K00083 CAD; cinnamyl-alcohol dehydrogenase [EC:1.1.1.195]	ko00940:Phenylpropanoid biosynthesis;	GO:0008270;GO:0003674;GO:0005488;GO:0046872;GO:0043167;GO:0043169;GO:0046914;	NA	NA
BnaA05G0368000ZS	1	3.44108	3.43545	3.64095	1.39069	1.27925	0.841674	0.786344	0.864239	0.86583	2.78626	3.45708	2.98087	0.634126	0.875842	0.663921	0.796056	0.512116	0.715516	Plastid division protein CDP1, chloroplastic OS=Arabidopsis thaliana GN=CDP1 PE=1 SV=2	Protein of unknown function (DUF4101)	BnaA05g21010D [Brassica napus]	NA NA	NA	NA	NA	NA
BnaA05G0368800ZS	1	1.85949	1.77822	1.85366	0.035209	0.04387	0	0.02072	0.029094	0	1.62714	1.67805	1.32953	0.014917	0.02439	0.018781	0.012063	0.008266	0.017367	Phragmoplast orienting kinesin 2 OS=Arabidopsis thaliana GN=POK2 PE=2 SV=1	Kinesin motor	BnaA05g21080D [Brassica napus]	K10400 KIF15; kinesin family member 15	ko04626:Plant-pathogen interaction;	GO:0003777;GO:0003674;GO:0003774;GO:0003824;GO:0017111;GO:0016462;GO:0016787;GO:0016817;GO:0016818;	NA	NA
BnaA05G0371000ZS	1	6.62218	7.64841	6.57315	2.32719	2.75741	2.73382	1.00777	1.01966	1.37821	6.12507	7.1145	5.22424	1.16064	1.42277	2.26184	1.12901	0.89976	1.67253	--	--	BnaA05g21320D [Brassica napus]	NA NA	NA	NA	NA	NA
BnaA05G0372100ZS	1	0.841703	0.682972	0.807567	0.18025	0.12638	0.135643	0.086473	0.087874	0.109908	0.382431	0.727975	0.479133	0.090545	0.22936	0.136774	0.084105	0.103294	0.099489	U-box domain-containing protein 29 OS=Arabidopsis thaliana GN=PUB29 PE=1 SV=1	U-box domain	BnaA05g21450D [Brassica napus]	K08332 VAC8; vacuolar protein 8	ko04626:Plant-pathogen interaction;ko04626:Plant-pathogen interaction;	NA	NA	GO:0000151;GO:0005622;GO:0005575;GO:0005623;GO:0032991;GO:0044424;GO:0044464;GO:1902494;GO:1990234;
BnaA05G0375000ZS	1	28.5618	30.6613	24.6508	17.2312	10.0981	16.5968	9.37563	11.1878	9.93209	24.1133	23.9229	21.3306	17.7775	17.7004	21.2628	15.7381	17.3147	10.4887	NADH dehydrogenase [ubiquinone] 1 beta subcomplex subunit 10-B OS=Arabidopsis thaliana GN=At3g18410 PE=2 SV=1	NADH-ubiquinone oxidoreductase subunit 10	BnaA05g21720D [Brassica napus]	K03966 NDUFB10; NADH dehydrogenase (ubiquinone) 1 beta subcomplex subunit 10	ko00190:Oxidative phosphorylation;ko04714:Thermogenesis;ko04723:Retrograde endocannabinoid signaling;	NA	NA	NA
BnaA05G0378100ZS	1	18.3054	18.8121	20.4697	15.1812	15.9692	13.2512	10.2887	11.1005	10.4636	17.0338	18.9854	18.8064	13.769	13.243	14.5234	8.63914	9.86121	8.79187	Protein LST8 homolog OS=Dictyostelium discoideum GN=lst8 PE=1 SV=1	WD domain, G-beta repeat	BnaA05g22060D [Brassica napus]	K08266 MLST8, GBL; target of rapamycin complex subunit LST8	ko04136:Autophagy - other;ko04138:Autophagy - yeast;ko04140:Autophagy - animal;ko04150:mTOR signaling pathway;ko04151:PI3K-Akt signaling pathway;ko04626:Plant-pathogen interaction;ko04714:Thermogenesis;	GO:0005515;GO:0003674;GO:0005488;	NA	NA
BnaA05G0379000ZS	1	2.50968	1.96817	4.33544	1.1685	1.96012	0.359555	0.49641	1.22371	1.55026	1.71739	3.20852	1.95061	0.344166	0.386898	0.327124	0.085656	0	0.16097	Phosphopantothenoylcysteine decarboxylase OS=Arabidopsis thaliana GN=HAL3A PE=1 SV=1	Flavoprotein	BnaA05g22200D [Brassica napus]	K01598 PPCDC, coaC; phosphopantothenoylcysteine decarboxylase [EC:4.1.1.36]	ko00770:Pantothenate and CoA biosynthesis;	GO:0003824;GO:0003674;	NA	NA
BnaA05G0379300ZS	1	1.85593	2.69763	2.02714	0.480479	0.178725	0.569505	0.366906	0.847894	0.153296	1.45708	1.86907	1.27756	1.09011	0.397723	0.156028	0.092027	0.047538	0.093036	Polyadenylate-binding protein 2 OS=Arabidopsis thaliana GN=PAB2 PE=1 SV=1	-	BnaC05g35480D [Brassica napus]	K13126 PABPC; polyadenylate-binding protein	ko03013:RNA transport;ko03015:mRNA surveillance pathway;ko03018:RNA degradation;ko04626:Plant-pathogen interaction;ko04626:Plant-pathogen interaction;	GO:0003676;GO:0003674;GO:0005488;GO:0097159;GO:1901363;	NA	NA
BnaA05G0379600ZS	1	28.3619	25.2566	29.0357	5.94692	5.20444	5.02405	8.31744	4.73628	5.6395	20.1628	18.8265	15.8503	5.76379	4.60114	4.83251	6.71881	7.85123	12.8616	Phosphoethanolamine N-methyltransferase 1 OS=Arabidopsis thaliana GN=NMT1 PE=1 SV=1	Methyltransferase domain	PREDICTED: phosphoethanolamine N-methyltransferase 1 [Brassica rapa]	K05929 E2.1.1.103, NMT; phosphoethanolamine N-methyltransferase [EC:2.1.1.103]	ko00564:Glycerophospholipid metabolism;	GO:0000234;GO:0003674;GO:0003824;GO:0008168;GO:0008170;GO:0008757;GO:0016740;GO:0016741;	NA	NA
BnaA05G0381000ZS	1	14.5046	14.7199	12.5366	1.8341	1.54087	1.6278	1.58891	1.74937	2.15733	11.7284	12.0599	10.9798	1.26988	2.18288	2.06231	1.78047	2.01986	1.50857	Probable inactive receptor kinase RLK902 OS=Arabidopsis thaliana GN=RLK902 PE=1 SV=1	Leucine rich repeat N-terminal domain	BnaA05g22400D [Brassica napus]	K04730 IRAK1; interleukin-1 receptor-associated kinase 1 [EC:2.7.11.1]	ko04010:MAPK signaling pathway;ko04064:NF-kappa B signaling pathway;ko04620:Toll-like receptor signaling pathway;ko04624:Toll and Imd signaling pathway;ko04626:Plant-pathogen interaction;ko04722:Neurotrophin signaling pathway;	GO:0004672;GO:0003674;GO:0003824;GO:0016301;GO:0016740;GO:0016772;GO:0016773;GO:0140096;	NA	NA
BnaA05G0381600ZS	1	3.31525	3.23954	3.66152	0.805564	0.219826	0.299821	0.508007	0.572043	1.03783	3.19677	2.92233	2.71293	0.364913	0.559773	0.696603	0.761799	0.808843	0.947908	Purple acid phosphatase 17 OS=Arabidopsis thaliana GN=PAP17 PE=2 SV=1	Calcineurin-like phosphoesterase	purple acid phosphatase 17 [Brassica napus]	K14379 ACP5; tartrate-resistant acid phosphatase type 5 [EC:3.1.3.2]	ko00740:Riboflavin metabolism;ko04142:Lysosome;ko04380:Osteoclast differentiation;	GO:0016787;GO:0003674;GO:0003824;	NA	NA
BnaA05G0401700ZS	1	25.2038	20.6075	23.1025	4.33079	5.32557	4.17615	3.4469	3.99187	4.48484	15.1121	17.0705	16.3937	5.50876	2.56765	2.38737	3.65594	3.76224	2.32081	Ethylene-responsive transcription factor 4 OS=Arabidopsis thaliana GN=ERF4 PE=1 SV=1	AP2 domain	PREDICTED: LOW QUALITY PROTEIN: ethylene-responsive transcription factor 4 [Brassica rapa]	K09286 EREBP; EREBP-like factor	ko04626:Plant-pathogen interaction;	GO:0003700;GO:0140110;GO:0003674;	NA	NA
BnaA05G0402100ZS	1	4.79103	4.33924	4.11051	2.56533	1.9715	1.62887	1.04187	1.747	0.756687	3.50596	3.09837	3.0314	1.70733	1.5375	1.65038	1.00228	1.46427	0.802376	E3 SUMO-protein ligase MMS21 OS=Arabidopsis thaliana GN=MMS21 PE=1 SV=1	Zinc-finger of the MIZ type in Nse subunit	BnaA05g24440D [Brassica napus]	NA NA	NA	NA	GO:0000724;GO:0000725;GO:0008152;GO:0006139;GO:0006259;GO:0006281;GO:0006302;GO:0006310;GO:0006725;GO:0006807;GO:0006950;GO:0006974;GO:0008150;GO:0009987;GO:0033554;GO:0034641;GO:0043170;GO:0044237;GO:0044238;GO:0044260;GO:0046483;GO:0050896;GO:0051716;GO:0071704;GO:0090304;GO:1901360;	NA
BnaA05G0402500ZS	1	2.96687	3.21522	3.13551	2.42438	1.78819	1.66225	1.06016	1.14761	0.973316	2.5952	2.53049	2.36014	1.95685	2.13252	2.07165	0.756687	1.3359	1.28568	--	--	PREDICTED: uncharacterized protein LOC103869956 [Brassica rapa]	NA NA	NA	NA	NA	NA
BnaA05G0402600ZS	1	6.68232	5.64919	6.29984	4.53995	3.92617	4.51364	4.88416	3.09556	4.24201	4.73714	5.41785	5.07263	4.55301	5.09131	4.63698	3.5862	3.73061	4.53782	Reticulon-4-interacting protein 1, mitochondrial OS=Bos taurus GN=RTN4IP1 PE=2 SV=1	Alcohol dehydrogenase GroES-like domain	BnaA05g24490D [Brassica napus]	K18327 REXO4, REX4; RNA exonuclease 4 [EC:3.1.-.-]	ko04626:Plant-pathogen interaction;	GO:0004527;GO:0003674;GO:0003824;GO:0004518;GO:0016787;GO:0016788;	NA	NA
BnaA05G0403100ZS	1	4.93087	3.95982	4.21142	2.24181	2.27802	1.64816	1.97313	1.29429	1.34201	3.41518	3.33831	3.87218	2.01298	2.49056	2.26811	1.19339	1.43444	1.82517	Increased DNA methylation 1 OS=Arabidopsis thaliana GN=IDM1 PE=1 SV=1	PHD-finger	BnaA05g24580D [Brassica napus]	K10603 AIRE; autoimmune regulator	ko04120:Ubiquitin mediated proteolysis;ko04626:Plant-pathogen interaction;ko04626:Plant-pathogen interaction;	GO:0005515;GO:0003674;GO:0005488;	NA	NA
BnaA05G0405000ZS	1	3.99525	4.0382	3.62878	2.2555	2.40098	2.69726	1.98973	2.21763	2.46609	3.87903	3.3438	3.5408	1.90787	2.45393	2.60459	1.88332	1.59925	1.88141	Protein FLX-like 1 OS=Arabidopsis thaliana GN=FLXL1 PE=1 SV=1	--	BnaA05g24800D [Brassica napus]	K13207 CUGBP, BRUNOL, CELF; CUG-BP- and ETR3-like factor	ko04626:Plant-pathogen interaction;	NA	NA	NA
BnaA05G0407800ZS	1	70.6849	44.8597	65.4481	28.8479	28.4428	24.8826	19.8283	13.9856	15.8573	44.8235	58.1247	48.9781	28.6337	29.0239	31.5439	13.3332	19.8128	19.5154	Feruloyl esterase A OS=Aspergillus niger GN=faeA PE=1 SV=1	Lipase (class 3)	PREDICTED: uncharacterized protein LOC103870034 isoform X1 [Brassica rapa]	K16818 DAD1; phospholipase A1 [EC:3.1.1.32]	ko00564:Glycerophospholipid metabolism;ko00592:alpha-Linolenic acid metabolism;	GO:0004806;GO:0003674;GO:0003824;GO:0016298;GO:0016787;GO:0016788;GO:0052689;	NA	NA
BnaA05G0408500ZS	1	39.1111	32.9474	35.1075	15.0076	12.312	11.0782	6.03827	5.27028	6.14071	27.3246	26.9797	25.6369	11.2728	10.642	10.4448	3.25188	5.80166	6.24133	Subtilisin-like protease SBT1.6 OS=Arabidopsis thaliana GN=SBT1.6 PE=2 SV=1	PA domain	BnaA05g25190D [Brassica napus]	K18443 GBF1; golgi-specific brefeldin A-resistance guanine nucleotide exchange factor 1	ko04144:Endocytosis;ko04626:Plant-pathogen interaction;	GO:0004252;GO:0003674;GO:0003824;GO:0004175;GO:0008236;GO:0008233;GO:0070011;GO:0016787;GO:0017171;GO:0140096;	NA	NA
BnaA05G0410700ZS	1	21.1188	25.5851	21.7127	2.39734	2.14686	2.64272	2.05608	1.75264	1.65428	18.2587	20.0327	20.2079	1.50684	2.63715	1.86094	1.92714	1.43102	1.57478	Protein FLUORESCENT IN BLUE LIGHT, chloroplastic OS=Arabidopsis thaliana GN=FLU PE=1 SV=1	Tetratricopeptide repeat	PREDICTED: protein FLUORESCENT IN BLUE LIGHT, chloroplastic isoform X1 [Brassica rapa]	K15837 GPSM2; G-protein signaling modulator 2	ko04626:Plant-pathogen interaction;	GO:0005515;GO:0003674;GO:0005488;	NA	NA
BnaA05G0434400ZS	1	26.0626	26.2639	22.9949	10.6463	10.048	9.75303	10.6975	12.7123	12.136	20.184	18.9582	15.932	11.6497	13.2123	9.75979	10.9014	11.6758	16.1286	Eukaryotic translation initiation factor 3 subunit G OS=Xenopus tropicalis GN=eif3g PE=2 SV=1	RNA recognition motif. (a.k.a. RRM, RBD, or RNP domain)	PREDICTED: eukaryotic translation initiation factor 3 subunit G [Brassica rapa]	K03248 EIF3G; translation initiation factor 3 subunit G	ko03013:RNA transport;ko04626:Plant-pathogen interaction;	GO:0003676;GO:0003674;GO:0005488;GO:0097159;GO:1901363;	NA	NA
BnaA05G0434500ZS	1	14.5545	12.189	15.6126	6.82115	6.01801	8.01318	5.32695	6.58556	7.14748	13.0587	12.0952	12.5076	5.53841	4.83293	8.16612	4.47917	4.54223	5.32932	PRA1 family protein A3 OS=Arabidopsis thaliana GN=PRA1A3 PE=2 SV=1	PRA1 family protein	BnaA05g27680D [Brassica napus]	NA NA	NA	NA	NA	NA
BnaA05G0435200ZS	1	0.762923	1.56643	0.903018	0.190807	0.262974	0	0	0.302924	0.590396	0.979988	0.847252	0.589565	0.197257	0.488298	0.402203	0.147408	0.396593	0.177674	WUSCHEL-related homeobox 5 OS=Arabidopsis thaliana GN=WOX5 PE=2 SV=1	Homeobox domain	BnaA05g27750D [Brassica napus]	K18490 OTX2; homeobox protein OTX2	ko04626:Plant-pathogen interaction;	GO:0003700;GO:0140110;GO:0003674;	NA	NA
BnaA05G0436000ZS	1	14.0462	14.9087	15.8321	4.16601	3.96564	4.15736	3.78254	3.00694	2.74736	14.5644	13.9501	13.5437	4.05625	3.68301	4.40852	1.8413	2.01342	3.12937	Omega-3 fatty acid desaturase, chloroplastic (Fragment) OS=Brassica napus GN=FAD7 PE=2 SV=1	Fatty acid desaturase	BnaA05g27840D [Brassica napus]	K10257 FAD3, FAD7, FAD8, desB; acyl-lipid omega-3 desaturase [EC:1.14.19.25 1.14.19.35 1.14.19.36]	ko04626:Plant-pathogen interaction;	NA	GO:0006629;GO:0008152;GO:0008150;GO:0044238;GO:0071704;	NA
BnaA05G0436200ZS	1	21.0002	17.1584	18.881	11.6856	11.5927	9.04742	11.202	9.18803	12.2654	16.1954	17.4995	14.3616	11.9989	14.2812	13.1516	9.00793	8.22695	11.5107	Clathrin heavy chain 1 OS=Arabidopsis thaliana GN=CHC1 PE=1 SV=1	Clathrin, heavy-chain linker	PREDICTED: clathrin heavy chain 1 [Brassica rapa]	K04646 CLTC; clathrin heavy chain	ko04142:Lysosome;ko04144:Endocytosis;ko04626:Plant-pathogen interaction;ko04626:Plant-pathogen interaction;ko04721:Synaptic vesicle cycle;ko04961:Endocrine and other factor-regulated calcium reabsorption;	GO:0005198;GO:0003674;	NA	NA
BnaA05G0447700ZS	1	7.96855	7.88427	7.34993	5.54385	4.65107	5.15892	4.93553	4.13525	4.53092	7.82601	6.76685	6.33308	4.41674	5.29885	5.89074	3.94725	3.93197	3.86821	Galacturonokinase OS=Arabidopsis thaliana GN=GALAK PE=1 SV=1	Sad1 / UNC-like C-terminal	BnaCnng60720D [Brassica napus]	K18677 GALAK; galacturonokinase [EC:2.7.1.44]	ko00520:Amino sugar and nucleotide sugar metabolism;	GO:0005524;GO:0000166;GO:0003674;GO:0005488;GO:0008144;GO:0017076;GO:0030554;GO:0032553;GO:0032555;GO:0032559;GO:0035639;GO:0036094;GO:0043167;GO:0043168;GO:0097159;GO:0097367;GO:1901265;GO:1901363;	NA	NA
BnaA05G0449300ZS	1	15.7727	15.1511	16.5143	8.39497	10.1635	7.06007	8.11214	8.57206	7.78331	16.6044	16.2487	15.813	7.54005	7.20569	7.98512	5.80363	5.79786	7.2286	NAC domain-containing protein 78 OS=Arabidopsis thaliana GN=NAC078 PE=2 SV=2	No apical meristem (NAM) protein	BnaA05g28370D [Brassica napus]	K12581 CNOT7_8, CAF1, POP2; CCR4-NOT transcription complex subunit 7/8	ko03018:RNA degradation;ko04626:Plant-pathogen interaction;	GO:0003677;GO:0003674;GO:0003676;GO:0005488;GO:0097159;GO:1901363;	NA	NA
BnaA05G0450000ZS	1	0.975733	0.836802	0.950273	0.138245	0.108575	0.205025	0.08813	0.131071	0.138403	0.501908	0.820353	0.744957	0.371589	0.247395	0.156244	0.076669	0.396742	0.260361	Kinesin-4 OS=Arabidopsis thaliana GN=ATK4 PE=1 SV=2	Calponin homology (CH) domain	PREDICTED: kinesin-4 [Brassica rapa]	K10406 KIFC2_3; kinesin family member C2/C3	ko04626:Plant-pathogen interaction;	GO:0003777;GO:0003674;GO:0003774;GO:0003824;GO:0017111;GO:0016462;GO:0016787;GO:0016817;GO:0016818;	NA	NA
BnaA05G0450900ZS	1	5.79824	4.36744	5.20517	3.39502	3.55051	2.97351	3.06816	3.61082	3.87069	4.45776	4.66135	4.27647	3.58365	2.98605	3.79109	2.48666	2.43912	3.03038	Probable receptor-like protein kinase At5g15080 OS=Arabidopsis thaliana GN=At5g15080 PE=2 SV=1	Protein tyrosine kinase	BnaA05g29460D [Brassica napus]	K04730 IRAK1; interleukin-1 receptor-associated kinase 1 [EC:2.7.11.1]	ko04010:MAPK signaling pathway;ko04064:NF-kappa B signaling pathway;ko04620:Toll-like receptor signaling pathway;ko04624:Toll and Imd signaling pathway;ko04626:Plant-pathogen interaction;ko04722:Neurotrophin signaling pathway;	GO:0004672;GO:0003674;GO:0003824;GO:0016301;GO:0016740;GO:0016772;GO:0016773;GO:0140096;	NA	NA
BnaA05G0451700ZS	1	10.0017	8.89027	10.5846	2.65939	2.89864	2.11094	1.28611	1.87566	1.62457	8.36605	9.02099	8.44676	2.41095	2.55027	2.17092	1.09886	1.15869	1.63966	Probable inactive receptor kinase At3g08680 OS=Arabidopsis thaliana GN=At3g08680 PE=1 SV=1	Leucine rich repeat N-terminal domain	PREDICTED: probable inactive receptor kinase At3g08680 [Brassica rapa]	K04730 IRAK1; interleukin-1 receptor-associated kinase 1 [EC:2.7.11.1]	ko04010:MAPK signaling pathway;ko04064:NF-kappa B signaling pathway;ko04620:Toll-like receptor signaling pathway;ko04624:Toll and Imd signaling pathway;ko04626:Plant-pathogen interaction;ko04722:Neurotrophin signaling pathway;	GO:0004672;GO:0003674;GO:0003824;GO:0016301;GO:0016740;GO:0016772;GO:0016773;GO:0140096;	NA	NA
BnaA05G0452000ZS	1	8.51596	10.2643	9.07422	1.65295	0.897618	1.31918	0.854196	1.14622	1.25307	7.38031	8.14903	7.16664	1.13698	2.42571	1.829	1.2275	1.525	1.77125	Protein RETICULATA-RELATED 2 OS=Arabidopsis thaliana GN=RER2 PE=2 SV=1	Domain of unknown function (DUF3411)	PREDICTED: uncharacterized protein LOC103870607 [Brassica rapa]	K14945 QKI; protein quaking	ko04626:Plant-pathogen interaction;	NA	NA	NA
BnaA05G0452100ZS	1	14.5602	15.2658	12.3615	7.5655	6.97794	8.37126	5.74551	8.25815	7.40575	14.4147	11.2644	9.81867	6.08525	7.63485	6.48784	5.23069	4.5402	6.56901	KH domain-containing protein At3g08620 OS=Arabidopsis thaliana GN=At3g08620 PE=2 SV=1	KH domain	PREDICTED: KH domain-containing protein At3g08620 [Brassica rapa]	K14945 QKI; protein quaking	ko04626:Plant-pathogen interaction;	GO:0003723;GO:0003674;GO:0003676;GO:0005488;GO:0097159;GO:1901363;	NA	NA
BnaA05G0453300ZS	1	2.97204	3.18431	3.43312	0.154522	0.297652	0.203399	0.097103	0.291555	0.148081	2.28545	2.15794	2.31222	0.226447	0.496346	0.244297	0.962743	0.133935	0.862535	--	Protein of unknown function (DUF642)	BnaC05g44040D [Brassica napus]	NA NA	NA	NA	NA	NA
BnaA06G0003200ZS	1	13.0038	10.8386	12.2511	3.42375	4.11361	3.25487	2.64087	1.89899	1.75478	10.6475	11.6477	11.3886	2.72903	2.77318	3.49052	1.39088	1.46249	1.75883	Phosphatidylinositol/phosphatidylcholine transfer protein SFH13 OS=Arabidopsis thaliana GN=SFH13 PE=2 SV=1	CRAL/TRIO, N-terminal domain	PREDICTED: phosphatidylinositol/phosphatidylcholine transfer protein SFH13-like [Brassica rapa]	K02433 gatA, QRSL1; aspartyl-tRNA(Asn)/glutamyl-tRNA(Gln) amidotransferase subunit A [EC:6.3.5.6 6.3.5.7]	ko00970:Aminoacyl-tRNA biosynthesis;ko04626:Plant-pathogen interaction;	NA	NA	NA
BnaA06G0004700ZS	1	7.17811	5.2995	5.89006	3.16235	4.11467	2.44826	2.7393	2.20243	2.61508	5.13645	6.02909	4.51777	3.11528	3.8426	3.62452	1.61455	1.89833	2.21769	Calpain-type cysteine protease DEK1 OS=Arabidopsis thaliana GN=DEK1 PE=1 SV=1	Concanavalin A-like lectin/glucanases superfamily	PREDICTED: calpain-type cysteine protease DEK1 [Brassica rapa]	K08574 CAPN5; calpain-5 [EC:3.4.22.-]	ko04626:Plant-pathogen interaction;	GO:0004198;GO:0004197;GO:0003674;GO:0003824;GO:0004175;GO:0008234;GO:0008233;GO:0070011;GO:0016787;GO:0140096;	NA	NA
BnaA06G0006500ZS	1	14.7023	12.25	13.468	4.54167	6.56262	3.25023	4.75599	4.17952	4.11784	13.2926	12.6416	11.7019	4.49119	4.85319	4.44748	2.20522	2.58176	3.4142	Glutamine-dependent NAD(+) synthetase OS=Arabidopsis thaliana GN=At1g55090 PE=2 SV=1	Carbon-nitrogen hydrolase	PREDICTED: glutamine-dependent NAD(+) synthetase-like isoform X1 [Brassica rapa]	K01950 E6.3.5.1, NADSYN1, QNS1, nadE; NAD+ synthase (glutamine-hydrolysing) [EC:6.3.5.1]	ko00760:Nicotinate and nicotinamide metabolism;	NA	GO:0006807;GO:0008152;GO:0008150;	NA
BnaA06G0007200ZS	1	2.97271	2.92967	3.10376	0.475681	1.07001	0.474685	0.665167	0.518369	0.393449	2.31218	2.13104	2.56026	0.706968	0.893839	0.895305	0.738531	0.420599	0.357392	Protein Brevis radix-like 3 OS=Arabidopsis thaliana GN=BRXL3 PE=2 SV=2	Transcription factor BRX N-terminal domain	PREDICTED: protein Brevis radix-like 3 [Brassica rapa]	NA NA	NA	NA	NA	NA
BnaA06G0037200ZS	1	4.31932	3.62644	4.14477	2.62933	2.80672	1.60401	2.8196	2.53788	3.03646	3.36566	3.73777	2.80814	2.59515	3.01488	3.37986	2.37215	2.52538	2.63866	DENN domain and WD repeat-containing protein SCD1 OS=Arabidopsis thaliana GN=SCD1 PE=1 SV=1	uDENN domain	PREDICTED: myotubularin-related protein 13 isoform X1 [Brassica rapa]	K18061 SBF1_2, MTMR5_13; myotubularin-related protein 5/13	ko04626:Plant-pathogen interaction;	GO:0005515;GO:0003674;GO:0005488;	NA	NA
BnaA06G0038600ZS	1	5.32713	4.8052	4.83159	0.396586	1.05396	0.456927	0.176214	0.129064	0.182276	4.36684	2.14893	2.00818	0.6128	0.807311	0.253339	0.791616	0.087361	0.542988	Polygalacturonase inhibitor 1 OS=Arabidopsis thaliana GN=PGIP1 PE=2 SV=1	Leucine Rich repeat	PREDICTED: polygalacturonase inhibitor 1-like [Brassica rapa]	K13420 FLS2; LRR receptor-like serine/threonine-protein kinase FLS2 [EC:2.7.11.1]	ko04016:MAPK signaling pathway - plant;ko04626:Plant-pathogen interaction;ko04626:Plant-pathogen interaction;	NA	NA	NA
BnaA06G0039400ZS	1	33.1598	32.9141	31.2239	3.14664	4.63474	3.32754	2.16641	1.64219	2.49481	32.1777	28.947	27.8777	2.36641	2.73729	2.11135	1.74152	1.66747	2.4033	Putative DNA-binding protein At1g48610 OS=Arabidopsis thaliana GN=At1g48610 PE=1 SV=1	AT hook motif	BnaC06g02150D [Brassica napus]	K01598 PPCDC, coaC; phosphopantothenoylcysteine decarboxylase [EC:4.1.1.36]	ko00770:Pantothenate and CoA biosynthesis;	GO:0003677;GO:0003674;GO:0003676;GO:0005488;GO:0097159;GO:1901363;	NA	NA
BnaA06G0039800ZS	1	4.49352	4.88183	4.64762	1.13823	1.01373	1.05076	0.155533	0.14138	0.111035	4.43535	4.43544	4.3087	0.944917	0.757913	1.07844	0.125888	0.083053	0.158241	Outer envelope protein 64, chloroplastic OS=Arabidopsis thaliana GN=OEP64 PE=1 SV=1	Tetratricopeptide repeat	PREDICTED: outer envelope protein 64, chloroplastic-like [Brassica rapa]	K04460 PPP5C; serine/threonine-protein phosphatase 5 [EC:3.1.3.16]	ko04010:MAPK signaling pathway;ko04626:Plant-pathogen interaction;	GO:0005515;GO:0003674;GO:0005488;	NA	NA
BnaA06G0042100ZS	1	9.84229	9.16273	8.78988	6.24467	5.97792	5.05689	6.04532	5.70163	6.86678	8.23286	8.86144	7.37185	6.15718	6.22473	6.16418	5.41581	5.02149	5.77284	Puromycin-sensitive aminopeptidase OS=Arabidopsis thaliana GN=MPA1 PE=2 SV=1	Peptidase family M1	PREDICTED: puromycin-sensitive aminopeptidase-like isoform X1 [Brassica rapa]	K01256 pepN; aminopeptidase N [EC:3.4.11.2]	ko00480:Glutathione metabolism;ko04626:Plant-pathogen interaction;	NA	GO:0006508;GO:0008152;GO:0006807;GO:0008150;GO:0019538;GO:0043170;GO:0044238;GO:0071704;GO:1901564;	NA
BnaA06G0048900ZS	1	3.00016	2.84093	3.16443	1.6994	1.80797	1.27546	1.41376	1.30542	1.29083	2.57981	3.0952	2.0201	1.22157	1.69951	1.60553	0.833266	1.02323	0.979177	DNA polymerase epsilon catalytic subunit A OS=Arabidopsis thaliana GN=POL2A PE=1 SV=1	DNA polymerase family B	PREDICTED: DNA polymerase epsilon catalytic subunit A [Brassica rapa]	K02324 POLE; DNA polymerase epsilon subunit 1 [EC:2.7.7.7]	ko03030:DNA replication;ko03410:Base excision repair;ko03420:Nucleotide excision repair;ko04626:Plant-pathogen interaction;ko04626:Plant-pathogen interaction;	GO:0000166;GO:0003674;GO:0005488;GO:0036094;GO:0097159;GO:1901265;GO:1901363;	NA	NA
BnaA06G0052400ZS	1	7.45722	7.45779	7.10609	6.50753	6.56891	5.69774	6.22458	6.09629	6.57217	7.80131	8.00188	6.70385	7.00762	6.42928	6.1317	4.89062	4.13884	4.7715	Putative GPI-anchor transamidase OS=Drosophila melanogaster GN=CG4406 PE=2 SV=1	Peptidase C13 family	BnaA06g05070D [Brassica napus]	K05290 PIGK; GPI-anchor transamidase subunit K	ko00563:Glycosylphosphatidylinositol (GPI)-anchor biosynthesis;	GO:0004197;GO:0003674;GO:0003824;GO:0004175;GO:0008234;GO:0008233;GO:0070011;GO:0016787;GO:0140096;	NA	NA
BnaA06G0054000ZS	1	51.2027	52.5007	53.8247	25.117	24.6265	21.4504	12.772	12.1651	13.0722	51.6535	48.5201	53.7203	17.6023	18.9625	17.9217	8.59388	9.32263	9.64925	Nuclear transcription factor Y subunit C-9 OS=Arabidopsis thaliana GN=NFYC9 PE=2 SV=1	Histone-like transcription factor (CBF/NF-Y) and archaeal histone	PREDICTED: nuclear transcription factor Y subunit C-9-like [Brassica rapa]	K08066 NFYC, HAP5; nuclear transcription factor Y, gamma	ko04612:Antigen processing and presentation;ko04626:Plant-pathogen interaction;	GO:0003700;GO:0140110;GO:0003674;	NA	NA
BnaA06G0054300ZS	1	8.39891	7.54874	7.00373	5.68623	5.16571	4.19021	4.65269	3.19245	3.95067	6.15706	7.07573	6.63738	5.15018	5.36051	5.60349	2.51099	2.64156	4.40384	Sucrose nonfermenting 4-like protein OS=Arabidopsis thaliana GN=SNF4 PE=1 SV=1	CBS domain	BnaA06g05260D [Brassica napus]	K07200 PRKAG; 5-AMP-activated protein kinase, regulatory gamma subunit ko04068:FoxO signaling pathway;ko04152:AMPK signaling pathway;ko04211:Longevity regulating pathway;ko04213:Longevity regulating pathway - multiple species;ko04371:Apelin signaling pathway;ko04530:Tight junction;ko04710:Circadian rhythm;ko04714:Thermogenesis;ko04910:Insulin signaling pathway;ko04920:Adipocytokine signaling path…	Leucine-rich repeat	PREDICTED: U2 small nuclear ribonucleoprotein A-like [Brassica rapa] K11092 SNRPA1; U2 small nuclear ribonucleoprotein A	ko03040:Spliceosome;ko04626:Plant-pathogen interaction;	GO:0005515;GO:0003674;GO:0005488;
BnaA06G0061100ZS	1	8.28318	7.58682	8.29228	6.08188	5.92476	5.57799	5.52874	6.44087	5.63804	8.05685	9.34152	8.14106	6.12024	5.96403	5.36043	4.48205	4.59752	5.41001	Shaggy-related protein kinase kappa OS=Arabidopsis thaliana GN=ASK10 PE=2 SV=2	Protein kinase domain	PREDICTED: shaggy-related protein kinase kappa [Brassica rapa]	K03083 GSK3B; glycogen synthase kinase 3 beta [EC:2.7.11.26]	ko04012:ErbB signaling pathway;ko04062:Chemokine signaling pathway;ko04110:Cell cycle;ko04150:mTOR signaling pathway;ko04151:PI3K-Akt signaling pathway;ko04310:Wnt signaling pathway;ko04340:Hedgehog signaling pathway;ko04341:Hedgehog signaling pathway - fly;ko04360:Axon guidance;ko04390:Hippo signaling pathway;ko04510:Focal adhesion;ko04550:Signaling pathways regulating pluripotency of stem cells…	GO:0004672;GO:0003674;GO:0003824;GO:0016301;GO:0016740;GO:0016772;GO:0016773;GO:0140096;	NA	NA
BnaA06G0061800ZS	1	5.05628	5.19719	5.49964	3.68648	2.96404	2.45128	2.52158	2.4998	2.64677	4.81584	4.58625	3.98498	2.53964	2.772	3.32682	1.81483	2.3301	2.4518	Rhamnogalacturonate lyase OS=Dickeya dadantii (strain 3937) GN=rhiE PE=1 SV=1	Polysaccharide lyase family 4, domain II	PREDICTED: rhamnogalacturonate lyase B [Brassica rapa]	K18195 RGL4, rhiE; rhamnogalacturonan endolyase [EC:4.2.2.23]	ko04626:Plant-pathogen interaction;	NA	NA	NA
BnaA06G0062900ZS	1	18.5178	14.7971	19.5343	1.61176	2.27381	0.922383	1.26441	2.21597	1.37267	11.8695	13.1338	8.91205	0.896527	0.986563	0.914004	0.210573	0.72908	0.395414	Amino acid permease 8 OS=Arabidopsis thaliana GN=AAP8 PE=1 SV=1	Transmembrane amino acid transporter protein	PREDICTED: amino acid permease 8 [Brassica rapa]	K14209 SLC36A, PAT; solute carrier family 36 (proton-coupled amino acid transporter)	ko04138:Autophagy - yeast;ko04626:Plant-pathogen interaction;ko04626:Plant-pathogen interaction;ko04974:Protein digestion and absorption;	NA	NA	NA
BnaA06G0064800ZS	1	1.44009	0.844059	0.706764	0.042907	0.176116	0.072358	0.022842	0.169923	0.040333	0.363164	0.513026	0.258927	0.045852	0.127348	0	0	0	0.03208	--	Core-2/I-Branching enzyme	PREDICTED: uncharacterized protein LOC103871798 [Brassica rapa]	K12471 EPN; epsin	ko04144:Endocytosis;ko04626:Plant-pathogen interaction;	GO:0008375;GO:0003674;GO:0003824;GO:0008194;GO:0016740;GO:0016757;GO:0016758;	NA	NA
BnaA06G0064900ZS	1	6.61621	5.66652	6.232	3.2425	4.18077	2.85019	3.72997	2.896	3.27896	5.39337	5.36727	5.06997	3.71809	4.33549	3.79163	2.90811	2.89656	3.42221	Dynamin-2A OS=Arabidopsis thaliana GN=DRP2A PE=1 SV=2	Dynamin GTPase effector domain	BnaA06g06060D [Brassica napus]	K01528 DNM1_3; dynamin 1/3 [EC:3.6.5.5]	ko04072:Phospholipase D signaling pathway;ko04144:Endocytosis;ko04626:Plant-pathogen interaction;ko04626:Plant-pathogen interaction;ko04626:Plant-pathogen interaction;ko04721:Synaptic vesicle cycle;ko04961:Endocrine and other factor-regulated calcium reabsorption;	GO:0003924;GO:0003674;GO:0003824;GO:0017111;GO:0016462;GO:0016787;GO:0016817;GO:0016818;	NA	NA
BnaA06G0066600ZS	1	4.24807	3.24575	4.16146	1.00111	1.05572	0.825498	0.423717	0.37307	0.338975	2.8699	3.00816	2.17229	0.88005	0.771662	0.97751	0.33713	0.97116	0.696099	Paired amphipathic helix protein Sin3-like 6 OS=Arabidopsis thaliana GN=SNL6 PE=3 SV=2	Paired amphipathic helix repeat	PREDICTED: paired amphipathic helix protein Sin3-like 6 isoform X1 [Brassica rapa]	K11644 SIN3A; paired amphipathic helix protein Sin3a	ko04139:Mitophagy - yeast;ko04626:Plant-pathogen interaction;ko04919:Thyroid hormone signaling pathway;	NA	NA	GO:0005634;GO:0005622;GO:0005575;GO:0005623;GO:0043231;GO:0043226;GO:0043227;GO:0043229;GO:0044424;GO:0044464;
BnaA06G0067900ZS	1	5.02914	4.55946	4.71586	4.41444	3.31394	3.65033	3.80128	3.92422	4.09678	4.16911	4.03649	4.788	4.08838	5.29241	4.40693	2.727	2.70666	3.22572	Ubiquitin-like-specific protease 1C OS=Arabidopsis thaliana GN=ULP1C PE=1 SV=1	Ulp1 protease family, C-terminal catalytic domain	BnaA06g06380D [Brassica napus]	K16287 ULP1C_D; ubiquitin-like-specific protease 1C/D [EC:3.4.22.68]	ko04626:Plant-pathogen interaction;	NA	GO:0006508;GO:0008152;GO:0006807;GO:0008150;GO:0019538;GO:0043170;GO:0044238;GO:0071704;GO:1901564;	NA
BnaA06G0068500ZS	1	24.7363	27.5323	26.4834	12.7445	9.93462	9.23187	3.79054	4.11079	3.28402	24.6284	25.4545	24.2294	8.55547	9.9715	10.3403	3.66561	5.00665	5.32141	AMSH-like ubiquitin thioesterase 2 OS=Arabidopsis thaliana GN=AMSH2 PE=2 SV=1	JAB1/Mov34/MPN/PAD-1 ubiquitin protease	PREDICTED: AMSH-like ubiquitin thioesterase 2 [Brassica rapa]	K11866 STAMBP, AMSH; STAM-binding protein [EC:3.4.19.12]	ko04144:Endocytosis;ko04626:Plant-pathogen interaction;ko04626:Plant-pathogen interaction;ko04626:Plant-pathogen interaction;	GO:0005515;GO:0003674;GO:0005488;	NA	NA
BnaA06G0070000ZS	1	3.42599	4.43086	3.47635	2.09568	1.92595	1.40593	1.58094	1.38631	1.42054	4.28702	3.6785	3.40442	2.36116	2.07874	3.09025	2.3565	2.32723	1.96019	15-cis-zeta-carotene isomerase, chloroplastic OS=Arabidopsis thaliana GN=Z-ISO PE=1 SV=1	NnrU protein	PREDICTED: 15-cis-zeta-carotene isomerase, chloroplastic [Brassica rapa]	K15744 Z-ISO; zeta-carotene isomerase [EC:5.2.1.12]	ko00906:Carotenoid biosynthesis;	NA	NA	NA
BnaA06G0070200ZS	1	7.91229	7.85781	6.38519	0.398859	0.404943	0.320041	0.380683	0.131324	0.315173	6.28154	5.9501	6.2057	0.32312	0.34901	0.390625	0.522156	0.296686	0.313252	Inactive leucine-rich repeat receptor-like serine/threonine-protein kinase At1g60630 OS=Arabidopsis thaliana GN=At1g60630 PE=2 SV=1	Leucine rich repeat N-terminal domain	PREDICTED: inactive leucine-rich repeat receptor-like serine/threonine-protein kinase At1g60630 [Brassica rapa]	K04730 IRAK1; interleukin-1 receptor-associated kinase 1 [EC:2.7.11.1]	ko04010:MAPK signaling pathway;ko04064:NF-kappa B signaling pathway;ko04620:Toll-like receptor signaling pathway;ko04624:Toll and Imd signaling pathway;ko04626:Plant-pathogen interaction;ko04722:Neurotrophin signaling pathway;	GO:0004672;GO:0003674;GO:0003824;GO:0016301;GO:0016740;GO:0016772;GO:0016773;GO:0140096;	NA	NA
BnaA06G0070300ZS	1	6.11984	6.57988	6.25382	3.75086	3.64343	2.59626	2.49437	3.23262	2.48889	5.69198	5.62938	4.82667	3.0901	2.30084	3.10146	2.3341	2.22497	2.63366	ADP-ribosylation factor GTPase-activating protein AGD4 OS=Arabidopsis thaliana GN=AGD4 PE=2 SV=2	PH domain	BnaA06g06680D [Brassica napus]	K12489 ACAP; Arf-GAP with coiled-coil, ANK repeat and PH domain-containing protein	ko04144:Endocytosis;ko04626:Plant-pathogen interaction;ko04626:Plant-pathogen interaction;ko04626:Plant-pathogen interaction;	GO:0005515;GO:0003674;GO:0005488;	NA	NA
BnaA06G0072400ZS	1	12.0195	10.0206	10.0997	6.82188	6.59621	6.39183	4.31721	3.39362	3.14853	8.75632	7.68362	7.83463	5.6102	6.9248	5.06293	3.38357	4.17934	3.60625	Secretory carrier-associated membrane protein 5 OS=Arabidopsis thaliana GN=SCAMP5 PE=2 SV=2	SCAMP family	PREDICTED: secretory carrier-associated membrane protein 5 [Brassica rapa]	K19995 SCAMP; secretory carrier-associated membrane protein	ko04626:Plant-pathogen interaction;	NA	GO:0015031;GO:0008104;GO:0006810;GO:0008150;GO:0015833;GO:0033036;GO:0042886;GO:0045184;GO:0051179;GO:0051234;GO:0071702;GO:0071705;	NA
BnaA06G0075600ZS	1	68.6826	67.2451	68.238	10.7669	13.3421	13.8372	8.56211	6.65673	4.84777	67.3531	56.9893	53.9244	9.94615	9.2331	10.9412	3.35509	4.99083	4.78494	Sterol 14-demethylase OS=Arabidopsis thaliana GN=CYP51G1 PE=1 SV=1	Cytochrome P450	PREDICTED: sterol 14-demethylase [Brassica rapa]	K05917 CYP51; sterol 14alpha-demethylase [EC:1.14.14.154 1.14.15.36]	ko00100:Steroid biosynthesis;ko04626:Plant-pathogen interaction;	GO:0004497;GO:0003674;GO:0003824;GO:0016491;	NA	NA
BnaA06G0076100ZS	1	0.544443	0.527324	0.665917	0.078124	0.067291	0.187559	0.170913	0.219361	0	0.607431	0.126744	0.479916	0.355702	0	0.29213	0.173667	0.019783	0.058565	--	--	PREDICTED: uncharacterized protein LOC103871925 [Brassica rapa]	NA NA	NA	NA	NA	NA
BnaA06G0077800ZS	1	3.4191	4.1121	3.82286	1.9891	1.86434	1.89174	0.874383	0.76471	0.962872	2.82437	3.0684	2.68946	1.64509	1.19301	1.47029	0.284163	0.46873	0.759634	Probable galacturonosyltransferase-like 3 OS=Arabidopsis thaliana GN=GATL3 PE=2 SV=1	Glycosyl transferase family 8	PREDICTED: probable galacturonosyltransferase-like 3 [Brassica rapa]	K13648 GAUT; alpha-1,4-galacturonosyltransferase [EC:2.4.1.43]	ko00520:Amino sugar and nucleotide sugar metabolism;ko04626:Plant-pathogen interaction;	GO:0016757;GO:0003674;GO:0003824;GO:0016740;	NA	NA
BnaA06G0078500ZS	1	17.2188	15.0289	17.0266	2.43748	2.56851	1.89295	1.01817	1.20878	1.1322	14.6601	16.2277	13.6115	1.77656	1.66843	1.45467	0.658708	1.05846	1.20363	Oxysterol-binding protein-related protein 1D OS=Arabidopsis thaliana GN=ORP1D PE=2 SV=1	Pleckstrin homology domain	PREDICTED: oxysterol-binding protein-related protein 1D [Brassica rapa]	K06867 K06867; uncharacterized protein	ko04626:Plant-pathogen interaction;	GO:0005515;GO:0003674;GO:0005488;	NA	NA
BnaA06G0083100ZS	1	0.795142	0.734695	0.766684	0.106878	0.088599	0	0.181833	0.070901	0.080743	0.57551	0.527814	0.446541	0.041612	0.173468	0.257888	0.062228	0.249742	0.119211	--	--	PREDICTED: uncharacterized protein LOC103872010 [Brassica rapa]	NA NA	NA	NA	NA	NA
BnaA06G0084300ZS	1	11.262	12.6321	10.7836	1.76405	2.59541	2.53986	0.637578	0.519921	0.155324	9.38079	9.86729	6.21862	3.70181	5.92216	4.41021	2.90111	0.698717	1.20303	pEARLI1-like lipid transfer protein 2 OS=Arabidopsis thaliana GN=At4g12490 PE=2 SV=1	Hydrophobic seed protein	PREDICTED: 14 kDa proline-rich protein DC2.15-like [Brassica rapa]	K02883 RP-L18e, RPL18; large subunit ribosomal protein L18e	ko03010:Ribosome;ko04626:Plant-pathogen interaction;	NA	NA	NA
BnaA06G0085200ZS	1	158.643	127.759	159.635	62.8163	63.1007	56.4202	35.1155	20.0184	17.0885	148.447	110.695	114.317	58.0476	44.7043	52.3379	13.3486	16.8685	23.995	Pyrophosphate--fructose 6-phosphate 1-phosphotransferase subunit beta 1 OS=Arabidopsis thaliana GN=PFP-BETA1 PE=1 SV=1	Phosphofructokinase	BnaA06g08370D [Brassica napus]	K00895 pfp, PFP; diphosphate-dependent phosphofructokinase [EC:2.7.1.90]	ko00010:Glycolysis / Gluconeogenesis;ko00030:Pentose phosphate pathway;ko00051:Fructose and mannose metabolism;	GO:0003872;GO:0003674;GO:0003824;GO:0008443;GO:0016301;GO:0016740;GO:0016772;GO:0016773;GO:0019200;	NA	NA
BnaA06G0090300ZS	1	4.25443	3.77731	4.69831	3.32589	3.54354	2.45966	2.5323	2.9084	2.34361	4.42291	3.36157	3.76263	2.5593	2.78196	3.44431	1.73969	1.64143	2.27213	ARF guanine-nucleotide exchange factor GNOM OS=Arabidopsis thaliana GN=GN PE=1 SV=1	Guanine nucleotide exchange factor in Golgi transport N-terminal	PREDICTED: ARF guanine-nucleotide exchange factor GNOM [Brassica rapa]	K18443 GBF1; golgi-specific brefeldin A-resistance guanine nucleotide exchange factor 1	ko04144:Endocytosis;ko04626:Plant-pathogen interaction;	GO:0005086;GO:0005515;GO:0003674;GO:0005085;GO:0005488;GO:0098772;GO:0019899;GO:0051020;	NA	NA
BnaA06G0091700ZS	1	4.42584	5.41625	4.49272	2.20347	2.71177	2.11436	1.93465	0.846941	0.931048	3.66072	2.74862	3.72218	1.3246	1.49267	1.86501	0.501307	0.932912	1.16818	KH domain-containing protein At4g18375 OS=Arabidopsis thaliana GN=At4g18375 PE=2 SV=1	KH domain	BnaA06g08990D [Brassica napus]	K13162 PCBP2; poly(rC)-binding protein 2	ko04216:Ferroptosis;ko04626:Plant-pathogen interaction;ko04626:Plant-pathogen interaction;	GO:0003723;GO:0003674;GO:0003676;GO:0005488;GO:0097159;GO:1901363;	NA	NA
BnaA06G0103300ZS	1	15.7959	14.8546	16.2385	6.5966	6.15628	5.99327	2.83977	3.57833	2.29076	13.9028	16.2847	12.5165	4.24391	4.17246	4.97207	1.51758	2.06813	2.51615	Sulfite oxidase OS=Arabidopsis thaliana GN=SOX PE=1 SV=1	Mo-co oxidoreductase dimerisation domain	BnaA06g10080D [Brassica napus]	K00387 SUOX; sulfite oxidase [EC:1.8.3.1]	ko00920:Sulfur metabolism;	GO:0009055;GO:0003674;GO:0003824;GO:0016491;	NA	NA
BnaA06G0103400ZS	1	5.87563	5.04903	4.14098	3.38706	2.0713	2.21531	2.62147	2.20912	2.35285	3.66716	4.55014	2.78718	2.68968	2.31011	3.4276	1.81144	1.29589	2.75791	Peptide deformylase 1A, chloroplastic/mitochondrial OS=Arabidopsis thaliana GN=PDF1A PE=1 SV=3	Polypeptide deformylase	PREDICTED: peptide deformylase 1A, chloroplastic/mitochondrial [Brassica rapa]	K01462 PDF, def; peptide deformylase [EC:3.5.1.88]	ko04626:Plant-pathogen interaction;	GO:0005506;GO:0003674;GO:0005488;GO:0046872;GO:0043167;GO:0043169;GO:0046914;	NA	NA
BnaA06G0103500ZS	1	34.543	35.6709	38.3903	17.4117	23.5895	26.1669	18.1411	17.0261	15.4103	31.362	31.9423	31.0834	17.5223	21.1605	20.2	13.8142	10.8637	17.8615	Uncharacterized protein At1g15400 OS=Arabidopsis thaliana GN=At1g15400 PE=1 SV=2	--	BnaA06g10100D [Brassica napus]	NA NA	NA	NA	NA	NA
BnaA06G0104400ZS	1	10.8586	8.53381	8.98234	2.90527	2.80474	2.79744	2.14679	1.35972	1.38471	8.43115	8.22043	7.41054	2.51963	2.19172	1.97627	0.906675	0.825633	1.32492	Uncharacterized hydrolase YugF OS=Bacillus subtilis (strain 168) GN=yugF PE=3 SV=1	Alpha/beta hydrolase family	BnaA06g10200D [Brassica napus]	K08726 EPHX2; soluble epoxide hydrolase / lipid-phosphate phosphatase [EC:3.3.2.10 3.1.3.76]	ko00590:Arachidonic acid metabolism;ko00625:Chloroalkane and chloroalkene degradation;ko04146:Peroxisome;ko04626:Plant-pathogen interaction;ko04626:Plant-pathogen interaction;	NA	NA	NA
BnaA06G0104500ZS	1	19.4951	17.3526	20.4422	9.8708	11.8289	9.44942	7.99547	8.19512	8.4706	15.2244	13.8293	15.7449	11.658	9.63642	10.1053	5.07993	7.2415	9.74233	ADP,ATP carrier protein 2, chloroplastic OS=Arabidopsis thaliana GN=AATP2 PE=1 SV=2	TLC ATP/ADP transporter	BnaA06g10210D [Brassica napus]	K03301 TC.AAA; ATP:ADP antiporter, AAA family	ko04626:Plant-pathogen interaction;	GO:0005471;GO:0000295;GO:0003674;GO:0005215;GO:0022857;GO:0005346;GO:0005347;GO:0015291;GO:0008509;GO:0008514;GO:0015075;GO:0015215;GO:0015216;GO:0015217;GO:0015238;GO:0015297;GO:0015301;GO:0015605;GO:0015932;GO:0022804;GO:0099516;GO:1901505;	NA	NA
BnaA06G0105100ZS	1	9.4876	8.90723	8.19024	0.61754	0.681024	0.923123	0.297626	0.237401	0.082884	6.01814	7.42426	6.62979	0.50837	0.804604	0.542445	0.497518	0.254764	0.359269	Cyclin-A2-3 OS=Arabidopsis thaliana GN=CYCA2-3 PE=1 SV=2	Cyclin, C-terminal domain	BnaA06g10270D [Brassica napus]	K06627 CCNA; cyclin-A	ko04110:Cell cycle;ko04152:AMPK signaling pathway;ko04218:Cellular senescence;ko04626:Plant-pathogen interaction;ko04626:Plant-pathogen interaction;ko04914:Progesterone-mediated oocyte maturation;	NA	NA	GO:0005634;GO:0005622;GO:0005575;GO:0005623;GO:0043231;GO:0043226;GO:0043227;GO:0043229;GO:0044424;GO:0044464;
BnaA06G0105900ZS	1	3.54866	3.10393	3.15015	1.27337	1.72508	1.4238	0.987697	1.00694	0.897173	2.88495	3.25859	2.56563	1.86879	2.37921	1.69656	0.972503	0.451838	1.28293	COBW domain-containing protein 2 OS=Homo sapiens GN=CBWD2 PE=1 SV=1	Cobalamin synthesis protein cobW C-terminal domain	BnaA06g10350D [Brassica napus]	K14640 SLC20A, PIT; solute carrier family 20 (sodium-dependent phosphate transporter)	ko04626:Plant-pathogen interaction;	NA	NA	NA
BnaA06G0109900ZS	1	37.4554	34.439	33.7958	14.9632	12.1202	11.8488	8.4761	10.7329	10.6938	32.7697	28.1377	30.4916	11.2824	13.0926	13.342	6.14432	5.58997	9.00623	Glyceraldehyde-3-phosphate dehydrogenase GAPCP2, chloroplastic OS=Arabidopsis thaliana GN=GAPCP2 PE=2 SV=1	Glyceraldehyde 3-phosphate dehydrogenase, NAD binding domain	BnaA06g10900D [Brassica napus]	K00134 GAPDH, gapA; glyceraldehyde 3-phosphate dehydrogenase [EC:1.2.1.12]	ko00010:Glycolysis / Gluconeogenesis;ko00710:Carbon fixation in photosynthetic organisms;ko04066:HIF-1 signaling pathway;ko04626:Plant-pathogen interaction;ko04626:Plant-pathogen interaction;	GO:0016620;GO:0003674;GO:0003824;GO:0016491;GO:0016903;	NA	NA
BnaA06G0115300ZS	1	3.40005	3.5186	2.64985	1.26573	1.34608	0.916262	0.221603	0.272452	0.25069	2.51919	1.95621	3.08876	0.59242	0.814226	0.633389	0.071579	0.297897	0.246682	F-box/FBD/LRR-repeat protein At1g16930 OS=Arabidopsis thaliana GN=At1g16930 PE=2 SV=1	F-box domain	PREDICTED: F-box/FBD/LRR-repeat protein At1g16930-like [Brassica rapa]	K06911 PIR; quercetin 2,3-dioxygenase [EC:1.13.11.24]	ko04626:Plant-pathogen interaction;	GO:0005515;GO:0003674;GO:0005488;	NA	NA
BnaA06G0116900ZS	1	3.50449	2.8371	3.77005	1.22318	1.48131	0.484672	1.26424	1.50153	1.28561	2.79522	3.97837	3.2051	1.46025	2.22885	1.38843	0.920294	0.591902	1.17211	Ubiquitin carboxyl-terminal hydrolase 15 OS=Arabidopsis thaliana GN=UBP15 PE=2 SV=2	MYND finger	BnaA06g38410D [Brassica napus]	K11855 USP36_42; ubiquitin carboxyl-terminal hydrolase 36/42 [EC:3.4.19.12]	ko04626:Plant-pathogen interaction;ko04626:Plant-pathogen interaction;	NA	NA	NA
BnaA06G0117900ZS	1	18.7525	21.5775	23.4566	4.64103	6.24033	5.36906	2.8459	2.53261	1.54774	18.1541	19.4792	16.8413	2.47993	3.34341	3.68686	3.62576	1.70284	2.45246	CASP-like protein 2A1 OS=Arabidopsis thaliana GN=At1g17200 PE=2 SV=2	Domain of unknown function (DUF588)	BnaA06g11520D [Brassica napus]	NA NA	NA	NA	NA	NA
BnaA06G0118100ZS	1	8.23437	7.75769	7.61376	1.43257	1.68179	0.867335	2.21911	2.36761	2.30724	6.9298	7.53471	7.03473	1.49864	1.67121	1.71234	1.45084	1.65542	1.97724	Translation initiation factor IF-2, chloroplastic OS=Arabidopsis thaliana GN=At1g17220 PE=2 SV=2	Translation initiation factor IF-2, N-terminal region	PREDICTED: translation initiation factor IF-2, chloroplastic-like [Brassica rapa]	K02519 infB, MTIF2; translation initiation factor IF-2	ko04626:Plant-pathogen interaction;ko04626:Plant-pathogen interaction;	GO:0003743;GO:0003674;GO:0003676;GO:0003723;GO:0005488;GO:0008135;GO:0097159;GO:1901363;	NA	NA
BnaA06G0118600ZS	1	12.7229	15.2124	13.7341	1.84604	1.43902	1.47197	1.50267	1.50793	1.39897	13.6804	14.2635	13.3906	2.20635	2.19422	1.90975	2.88204	1.88049	3.01463	Alanine aminotransferase 2, mitochondrial OS=Arabidopsis thaliana GN=ALAAT2 PE=2 SV=1	Aminotransferase class I and II	BnaA06g11610D [Brassica napus]	K00814 GPT, ALT; alanine transaminase [EC:2.6.1.2]	ko00220:Arginine biosynthesis;ko00250:Alanine, aspartate and glutamate metabolism;ko00710:Carbon fixation in photosynthetic organisms;ko04626:Plant-pathogen interaction;	NA	GO:0009058;GO:0008152;GO:0008150;	NA
BnaA06G0118800ZS	1	0.600104	0.35423	0.429749	0.095007	0.223437	0.136424	0.189842	0.188131	0.343474	0.274385	0.270084	0.238442	0.187736	0.253243	0.170304	0.241663	0.173482	0.310338	Phosphoinositide phosphatase SAC5 OS=Arabidopsis thaliana GN=SAC5 PE=2 SV=1	SacI homology domain	BnaA06g11630D [Brassica napus]	K01099 INPP5B_F; inositol polyphosphate 5-phosphatase INPP5B/F [EC:3.1.3.36]	ko00562:Inositol phosphate metabolism;ko04070:Phosphatidylinositol signaling system;ko04626:Plant-pathogen interaction;	GO:0042578;GO:0003674;GO:0003824;GO:0016787;GO:0016788;	NA	NA
BnaA06G0122100ZS	1	2.41685	2.00603	1.68196	0.627974	0.757459	0.696203	0.676899	0.701531	0.68733	1.7343	1.74336	2.0312	1.16864	0.788649	0.952112	0.441229	0.759665	0.582415	Testis-expressed sequence 2 protein OS=Mus musculus GN=Tex2 PE=1 SV=2	Maintenance of mitochondrial morphology protein 1	BnaA06g12040D [Brassica napus]	K02602 CPEB, ORB; cytoplasmic polyadenylation element-binding protein	ko04114:Oocyte meiosis;ko04320:Dorso-ventral axis formation;ko04626:Plant-pathogen interaction;ko04914:Progesterone-mediated oocyte maturation;	NA	NA	NA
BnaA06G0126800ZS	1	0.636565	1.18363	0.696475	0.254127	0.382449	0.29184	0.278772	0.390105	0.280085	0.565213	0.428217	0.751258	0.37765	0.376562	0.309517	0.234619	0.104159	0.295143	Uncharacterized protein At1g18480 OS=Arabidopsis thaliana GN=At1g18480 PE=2 SV=1	Calcineurin-like phosphoesterase	PREDICTED: uncharacterized protein At1g18480 [Brassica rapa]	K01051 E3.1.1.11; pectinesterase [EC:3.1.1.11]	ko00040:Pentose and glucuronate interconversions;ko02020:Two-component system;	GO:0016787;GO:0003674;GO:0003824;	NA	NA
BnaA06G0127200ZS	1	16.2102	13.6276	12.822	9.39881	9.00469	8.40514	9.09531	9.63617	9.76087	11.5468	14.156	12.8035	10.2018	10.0074	8.94515	6.73638	7.44804	8.36002	2-isopropylmalate synthase 1, chloroplastic OS=Arabidopsis thaliana GN=IPMS1 PE=1 SV=2	LeuA allosteric (dimerisation) domain	PREDICTED: 2-isopropylmalate synthase 1, chloroplastic [Brassica rapa]	K01649 leuA, IMS; 2-isopropylmalate synthase [EC:2.3.3.13]	ko00290:Valine, leucine and isoleucine biosynthesis;ko00620:Pyruvate metabolism;	GO:0003824;GO:0003674;	NA	NA
BnaA06G0132300ZS	1	3.33577	2.88935	2.99965	2.35294	2.09494	1.67936	1.63409	2.25721	1.81298	2.33891	2.01765	2.10707	1.53635	2.48812	2.42741	1.70994	1.44049	1.65416	Cat eye syndrome critical region protein 2 OS=Homo sapiens GN=CECR2 PE=1 SV=2	DDT domain	PREDICTED: uncharacterized protein LOC103872700 isoform X1 [Brassica rapa]	K19027 ZFYVE26; zinc finger FYVE domain-containing protein 26	ko04626:Plant-pathogen interaction;	NA	NA	NA
BnaA06G0138500ZS	1	10.491	12.2003	10.7301	6.61991	6.30386	7.23866	6.25089	4.64565	4.87296	9.94584	9.40646	9.41808	6.4651	6.06558	5.27387	5.03308	4.67944	4.90793	Lon protease 2 OS=Myxococcus xanthus GN=lon2 PE=1 SV=3	ATP-dependent protease La (LON) substrate-binding domain	BnaA06g13910D [Brassica napus]	K11793 CRBN; cereblon	ko04626:Plant-pathogen interaction;	GO:0004176;GO:0003674;GO:0042623;GO:0003824;GO:0017111;GO:0008233;GO:0016887;GO:0070011;GO:0016462;GO:0016787;GO:0016817;GO:0016818;GO:0140096;	NA	NA
BnaA06G0141700ZS	1	28.767	32.9648	33.9901	24.0692	23.1339	21.9034	17.5219	17.8383	20.4777	31.1309	26.3761	26.4347	21.1335	18.812	19.5889	14.869	17.5209	14.1361	SKP1-like protein 4 OS=Arabidopsis thaliana GN=ASK4 PE=1 SV=1	Skp1 family, tetramerisation domain	PREDICTED: SKP1-like protein 4 [Brassica rapa]	K03094 SKP1, CBF3D; S-phase kinase-associated protein 1	ko04110:Cell cycle;ko04111:Cell cycle - yeast;ko04114:Oocyte meiosis;ko04120:Ubiquitin mediated proteolysis;ko04141:Protein processing in endoplasmic reticulum;ko04310:Wnt signaling pathway;ko04341:Hedgehog signaling pathway - fly;ko04350:TGF-beta signaling pathway;ko04626:Plant-pathogen interaction;ko04626:Plant-pathogen interaction;ko04710:Circadian rhythm;	NA	GO:0006511;GO:0019941;GO:0008152;GO:0006508;GO:0051603;GO:0006807;GO:0008150;GO:0009056;GO:0009057;GO:0009987;GO:0019538;GO:0030163;GO:0043170;GO:0043632;GO:0044237;GO:0044238;GO:0044248;GO:0044257;GO:0044260;GO:0044265;GO:0044267;GO:0071704;GO:1901564;GO:1901565;GO:1901575;	NA
BnaA06G0144500ZS	1	10.0051	8.75009	10.4096	6.42025	7.00273	5.7118	7.74727	7.25627	6.83835	8.67678	8.80304	8.20867	7.33123	7.88449	8.65152	6.09732	7.12934	6.83476	Probable acyl-activating enzyme 1, peroxisomal OS=Arabidopsis thaliana GN=AAE1 PE=2 SV=1	AMP-binding enzyme C-terminal domain	BnaA06g14470D [Brassica napus]	K00666 K00666; fatty-acyl-CoA synthase [EC:6.2.1.-]	ko04626:Plant-pathogen interaction;	GO:0003824;GO:0003674;	NA	NA
BnaA06G0146500ZS	1	6.73776	6.53175	7.92802	3.04189	2.69448	3.20136	1.1652	2.09964	2.38559	4.3557	6.10052	6.47831	2.10115	2.72192	2.34909	1.41083	2.09492	1.73294	Peptidyl-prolyl cis-trans isomerase FKBP18, chloroplastic OS=Arabidopsis thaliana GN=FKBP18 PE=1 SV=2	FKBP-type peptidyl-prolyl cis-trans isomerase	BnaA06g14640D [Brassica napus]	K01802 E5.2.1.8; peptidylprolyl isomerase [EC:5.2.1.8]	ko04626:Plant-pathogen interaction;	NA	GO:0006457;GO:0008150;GO:0009987;	NA
BnaA06G0149400ZS	1	8.20392	9.75401	9.41673	0.688918	1.20989	0.79609	0.20754	0.371295	0.138978	5.20778	6.68537	6.47132	0.885772	0.862538	0.75392	0.075473	0.355877	0.219092	--	--	BnaA06g14920D [Brassica napus]	NA NA	NA	NA	NA	NA
BnaA06G0166700ZS	1	2.48158	2.7833	2.24979	1.29279	0.8552	0.445424	1.23729	0.455027	1.0157	1.9527	1.70451	2.59858	2.18387	1.15176	1.09187	0.764699	1.47994	0.552675	--	--	BnaC05g23710D [Brassica napus]	K07466 RFA1, RPA1, rpa; replication factor A1	ko03030:DNA replication;ko03420:Nucleotide excision repair;ko03430:Mismatch repair;ko03440:Homologous recombination;ko03460:Fanconi anemia pathway;ko04626:Plant-pathogen interaction;ko04626:Plant-pathogen interaction;ko04626:Plant-pathogen interaction;	NA	NA	NA
BnaA06G0166800ZS	1	25.9084	26.6698	28.1385	9.66094	7.23803	13.9555	10.6071	8.61632	9.88036	17.7731	21.554	30.382	11.6478	16.6321	12.4106	8.31544	8.34019	8.42138	BTB/POZ domain-containing protein DOT3 OS=Arabidopsis thaliana GN=DOT3 PE=2 SV=1	--	BnaA10g22000D [Brassica napus]	NA NA	NA	NA	NA	NA
BnaA06G0167600ZS	1	3.2158	2.90927	3.6581	1.4971	2.15495	1.09857	1.37011	1.18498	1.32434	2.79604	3.09869	2.82886	1.93479	2.09515	1.9489	1.28433	1.32029	1.41231	Lysine-specific demethylase REF6 OS=Arabidopsis thaliana GN=REF6 PE=1 SV=1	Zinc-finger double domain	PREDICTED: lysine-specific demethylase REF6 isoform X2 [Brassica rapa]	K11446 KDM5, JARID1; [histone H3]-trimethyl-L-lysine4 demethylase [EC:1.14.11.67]	ko04626:Plant-pathogen interaction;ko04626:Plant-pathogen interaction;	GO:0005515;GO:0003674;GO:0005488;	NA	NA
BnaA06G0169700ZS	1	2.35135	1.90942	2.10702	0.56945	0.709699	0.450205	0.675974	0.422971	0.547574	1.64769	2.12169	1.96507	0.851932	0.850254	0.606908	0.881709	0.786936	1.21326	Anaphase-promoting complex subunit 8 OS=Arabidopsis thaliana GN=APC8 PE=1 SV=1	Tetratricopeptide repeat	PREDICTED: anaphase-promoting complex subunit 8 [Brassica rapa]	K03355 APC8, CDC23; anaphase-promoting complex subunit 8	ko04110:Cell cycle;ko04111:Cell cycle - yeast;ko04113:Meiosis - yeast;ko04114:Oocyte meiosis;ko04120:Ubiquitin mediated proteolysis;ko04626:Plant-pathogen interaction;ko04626:Plant-pathogen interaction;ko04914:Progesterone-mediated oocyte maturation;	GO:0005515;GO:0003674;GO:0005488;	NA	NA
BnaA06G0171400ZS	1	5.96403	5.42245	6.14709	3.74219	4.69508	4.41548	4.76656	5.23502	4.60217	5.63786	5.19128	5.72462	5.65763	6.69977	5.34937	4.47749	3.33086	4.81562	DnaJ homolog subfamily B member 4 OS=Mus musculus GN=Dnajb4 PE=2 SV=1	DnaJ C terminal domain	BnaA06g17000D [Brassica napus]	K09510 DNAJB4; DnaJ homolog subfamily B member 4	ko04626:Plant-pathogen interaction;	NA	NA	NA
BnaA06G0172500ZS	1	49.1214	52.222	52.1198	13.2284	12.8716	12.5716	11.183	10.3039	11.418	50.6644	43.4192	44.8813	12.0674	11.0265	11.9532	11.1968	12.8692	12.5697	Vacuolar protein sorting-associated protein 29 OS=Arabidopsis thaliana GN=VPS29 PE=2 SV=1	Calcineurin-like phosphoesterase superfamily domain	PREDICTED: vacuolar protein sorting-associated protein 29 [Brassica rapa]	K18467 VPS29; vacuolar protein sorting-associated protein 29	ko04144:Endocytosis;ko04626:Plant-pathogen interaction;	GO:0016788;GO:0003674;GO:0003824;GO:0016787;	NA	NA
BnaA06G0174500ZS	1	0.156215	0.08776	0.116814	0.06938	0.08878	0.091974	0.153601	0.099813	0.049509	0.16144	0.197636	0.160226	0.034992	0.110367	0.10386	0.034866	0.016052	0.046448	Probable LRR receptor-like serine/threonine-protein kinase At3g47570 OS=Arabidopsis thaliana GN=At3g47570 PE=2 SV=1	Leucine rich repeat N-terminal domain	PREDICTED: probable LRR receptor-like serine/threonine-protein kinase At3g47570 [Brassica rapa]	K13428 EFR; LRR receptor-like serine/threonine-protein kinase EFR [EC:2.7.11.1]	ko04626:Plant-pathogen interaction;ko04626:Plant-pathogen interaction;	GO:0004672;GO:0003674;GO:0003824;GO:0016301;GO:0016740;GO:0016772;GO:0016773;GO:0140096;	NA	NA
BnaA06G0178100ZS	1	3.27181	3.05362	3.11534	2.1795	2.20065	1.78818	2.65532	1.86888	2.61533	2.5608	2.54376	2.38231	2.0194	2.40138	2.39989	1.90254	2.09164	2.4384	ATP-dependent zinc metalloprotease FTSH 7, chloroplastic OS=Arabidopsis thaliana GN=FTSH7 PE=2 SV=1	FtsH Extracellular	BnaA06g17610D [Brassica napus]	K03798 ftsH, hflB; cell division protease FtsH [EC:3.4.24.-]	ko04626:Plant-pathogen interaction;ko04626:Plant-pathogen interaction;	GO:0000166;GO:0003674;GO:0005488;GO:0036094;GO:0097159;GO:1901265;GO:1901363;	NA	NA
BnaA06G0179500ZS	1	136.958	135.593	144.597	34.7603	34.7218	30.7186	16.3373	12.8072	10.885	129.572	126.916	106.027	29.5526	30.5029	28.7497	12.9472	11.8663	16.2844	Tubulin beta-3 chain OS=Arabidopsis thaliana GN=TUBB3 PE=2 SV=2	Tubulin C-terminal domain	tubulin beta-2 chain [Camelina sativa]	K07375 TUBB; tubulin beta	ko04145:Phagosome;ko04540:Gap junction;ko04626:Plant-pathogen interaction;ko04626:Plant-pathogen interaction;ko04626:Plant-pathogen interaction;	GO:0003924;GO:0003674;GO:0003824;GO:0017111;GO:0016462;GO:0016787;GO:0016817;GO:0016818;	NA	NA
BnaA06G0180700ZS	1	15.4807	16.766	16.386	9.40062	7.28569	7.89525	6.42016	6.88277	7.87262	14.3322	13.7142	11.5438	8.89584	10.6185	9.67899	6.18259	6.40118	7.84764	Protein TOC75-3, chloroplastic OS=Arabidopsis thaliana GN=TOC75-3 PE=1 SV=1	Surface antigen variable number repeat	PREDICTED: protein TOC75-3, chloroplastic [Brassica rapa]	K07277 SAM50, TOB55, bamA; outer membrane protein insertion porin family	ko04626:Plant-pathogen interaction;ko04626:Plant-pathogen interaction;	NA	NA	GO:0019867;GO:0005575;GO:0016020;
BnaA06G0187900ZS	1	6.56741	5.48457	6.75452	2.23685	3.18548	3.1265	3.03407	2.62919	3.85027	4.55124	5.29772	4.11648	2.93648	3.48693	3.2781	2.5772	2.49633	2.94839	Histone deacetylase 9 OS=Arabidopsis thaliana GN=HDA9 PE=1 SV=1	Histone deacetylase domain	PREDICTED: histone deacetylase 9 [Brassica rapa]	K06067 HDAC1_2; histone deacetylase 1/2 [EC:3.5.1.98]	ko04110:Cell cycle;ko04213:Longevity regulating pathway - multiple species;ko04330:Notch signaling pathway;ko04613:Neutrophil extracellular trap formation;ko04626:Plant-pathogen interaction;ko04919:Thyroid hormone signaling pathway;	GO:0004407;GO:0003674;GO:0003824;GO:0016787;GO:0016810;GO:0016811;GO:0019213;GO:0033558;GO:0140096;	NA	NA
BnaA06G0189000ZS	1	20.499	16.7011	19.3171	15.8189	16.2951	13.1849	15.4902	15.7197	17.613	18.7878	18.3705	15.7161	15.8306	17.3785	15.1193	12.8804	12.471	15.2734	Puromycin-sensitive aminopeptidase OS=Arabidopsis thaliana GN=MPA1 PE=2 SV=1	Peptidase family M1	PREDICTED: puromycin-sensitive aminopeptidase isoform X1 [Brassica rapa]	K01256 pepN; aminopeptidase N [EC:3.4.11.2]	ko00480:Glutathione metabolism;ko04626:Plant-pathogen interaction;	NA	GO:0006508;GO:0008152;GO:0006807;GO:0008150;GO:0019538;GO:0043170;GO:0044238;GO:0071704;GO:1901564;	NA
BnaA06G0190100ZS	1	6.35892	5.76249	6.92451	4.74572	4.29554	4.30237	4.56386	3.5914	4.71819	5.76803	5.28377	5.57606	5.00145	4.98413	4.68137	3.37925	3.42272	4.15477	Nicalin-1 OS=Danio rerio GN=ncl1 PE=2 SV=1	Nicastrin	PREDICTED: nicalin-1-like [Brassica rapa]	NA NA	NA	NA	NA	GO:0016021;GO:0005575;GO:0016020;GO:0031224;GO:0044425;
BnaA06G0293600ZS	1	9.69225	8.41952	10.218	2.76349	2.34401	1.82784	2.80844	2.60487	1.21142	7.393	7.06934	7.34497	3.05605	3.14065	2.04108	1.85123	1.36979	2.08907	Transcription factor SAC51 OS=Arabidopsis thaliana GN=SAC51 PE=2 SV=1	--	BnaAnng15170D [Brassica napus]	K06027 NSF, SEC18; vesicle-fusing ATPase [EC:3.6.4.6]	ko04138:Autophagy - yeast;ko04626:Plant-pathogen interaction;ko04721:Synaptic vesicle cycle;ko04727:GABAergic synapse;ko04962:Vasopressin-regulated water reabsorption;	GO:0046983;GO:0005515;GO:0003674;GO:0005488;	NA	NA
BnaA06G0293700ZS	1	3.28135	4.26293	5.0114	1.27423	1.35541	0.823959	1.28772	0.70098	1.06263	3.50147	2.32902	3.48111	1.83288	1.59421	1.72696	1.11229	1.21037	0.936701	--	--	BnaAnng15160D [Brassica napus]	NA NA	NA	NA	NA	NA
BnaA06G0296900ZS	1	5.53453	6.37328	8.95524	2.06963	1.75313	2.5224	0.530367	0.371299	0.239149	5.69902	5.42926	4.58193	0.79427	2.39172	3.17282	0.198489	0.144715	0.331175	WAT1-related protein At5g64700 OS=Arabidopsis thaliana GN=At5g64700 PE=2 SV=1	EamA-like transporter family	PREDICTED: WAT1-related protein At5g64700-like [Brassica rapa]	K01623 ALDO; fructose-bisphosphate aldolase, class I [EC:4.1.2.13]	ko00010:Glycolysis / Gluconeogenesis;ko00030:Pentose phosphate pathway;ko00051:Fructose and mannose metabolism;ko00680:Methane metabolism;ko00710:Carbon fixation in photosynthetic organisms;ko04066:HIF-1 signaling pathway;ko04626:Plant-pathogen interaction;ko04626:Plant-pathogen interaction;ko04626:Plant-pathogen interaction;	NA	NA	GO:0016020;GO:0005575;
BnaA06G0298900ZS	1	21.1297	21.067	20.8368	0.073382	0.226972	0.23327	2.03032	1.31497	1.38912	19.0297	19.6596	20.0272	0.068165	0.201983	0.361533	1.09872	0.960435	1.29244	Uncharacterized protein sll1770 OS=Synechocystis sp. (strain PCC 6803 / Kazusa) GN=sll1770 PE=3 SV=1	ABC1 family	BnaC03g49360D [Brassica napus]	K08869 ADCK, ABC1; aarF domain-containing kinase	ko04626:Plant-pathogen interaction;	NA	NA	NA
BnaA06G0303000ZS	1	6.85287	4.38458	4.77975	0.949922	1.38368	1.46902	1.96816	2.07099	1.46287	5.88421	5.35069	5.03108	0.932346	0.415267	0.50937	0.610253	1.05996	1.17943	Protein TRANSPARENT TESTA 12 OS=Arabidopsis thaliana GN=TT12 PE=2 SV=1	MatE	PREDICTED: protein TRANSPARENT TESTA 12-like [Brassica rapa]	K03327 TC.MATE, SLC47A, norM, mdtK, dinF; multidrug resistance protein, MATE family	ko04626:Plant-pathogen interaction;	NA	GO:0006855;GO:0006810;GO:0008150;GO:0042493;GO:0015893;GO:0042221;GO:0050896;GO:0051179;GO:0051234;GO:0055085;	NA
BnaA06G0305400ZS	1	10.7159	10.6964	9.51889	7.23297	7.60149	6.84465	8.1036	7.9523	9.54421	10.1276	8.4695	8.62683	7.19485	7.34058	6.61415	6.88007	7.85744	8.33025	Organellar oligopeptidase A, chloroplastic/mitochondrial OS=Arabidopsis thaliana GN=OOP PE=1 SV=1	Peptidase family M3	BnaA06g24520D [Brassica napus]	K01414 prlC; oligopeptidase A [EC:3.4.24.70]	ko04626:Plant-pathogen interaction;	GO:0004222;GO:0003674;GO:0003824;GO:0004175;GO:0008237;GO:0008233;GO:0070011;GO:0016787;GO:0140096;	NA	NA
BnaA06G0305500ZS	1	4.23286	4.27082	4.37628	1.22512	1.18686	1.27031	1.45303	1.43899	1.0062	3.69549	3.92421	3.60211	1.74013	1.43885	1.15249	1.67524	1.2796	1.5974	Transcription factor GTE7 OS=Arabidopsis thaliana GN=GTE7 PE=2 SV=1	Bromodomain	PREDICTED: transcription factor GTE7 [Brassica rapa]	K11721 BRD3; bromodomain-containing protein 3	ko04626:Plant-pathogen interaction;ko04626:Plant-pathogen interaction;	GO:0005515;GO:0003674;GO:0005488;	NA	NA
BnaA06G0306300ZS	1	4.84808	4.0461	4.74823	1.74141	1.93579	1.47092	1.08551	1.47806	1.2099	3.69403	4.26945	3.95488	2.08011	2.17562	2.11458	0.803355	1.07975	1.43421	Probable starch synthase 4, chloroplastic/amyloplastic OS=Arabidopsis thaliana GN=SS4 PE=2 SV=1	Starch synthase catalytic domain	BnaA06g24640D [Brassica napus]	K00703 glgA; starch synthase [EC:2.4.1.21]	ko00500:Starch and sucrose metabolism;ko02026:Biofilm formation - Escherichia coli;ko04626:Plant-pathogen interaction;	NA	NA	NA
BnaA06G0313900ZS	1	13.3804	11.713	13.3902	6.74602	6.75798	4.66384	6.99085	6.86394	7.67609	11.7415	12.3663	9.83965	6.80636	7.86191	7.67991	5.21493	6.77585	6.63663	SEC1 family transport protein SLY1 OS=Arabidopsis thaliana GN=SLY1 PE=1 SV=1	Sec1 family	PREDICTED: SEC1 family transport protein SLY1 [Brassica rapa]	K19998 SCFD1, SLY1; sec1 family domain-containing protein 1	ko04626:Plant-pathogen interaction;	NA	GO:0006904;GO:0016192;GO:0046903;GO:0006810;GO:0006887;GO:0008150;GO:0009987;GO:0022406;GO:0032940;GO:0048278;GO:0051179;GO:0051234;GO:0051640;GO:0051641;GO:0140029;GO:0140056;	NA
BnaA06G0315600ZS	1	14.3874	12.0223	12.764	3.4089	3.71345	3.67348	2.82422	2.81905	3.09598	10.2263	10.7835	13.1807	4.9275	3.76938	4.06219	4.03827	3.20971	5.04612	Prolyl 4-hydroxylase 5 OS=Arabidopsis thaliana GN=P4H5 PE=2 SV=1	2OG-Fe(II) oxygenase superfamily	BnaA06g25630D [Brassica napus]	K00472 P4HA; prolyl 4-hydroxylase [EC:1.14.11.2]	ko00330:Arginine and proline metabolism;	GO:0005506;GO:0003674;GO:0005488;GO:0046872;GO:0043167;GO:0043169;GO:0046914;	NA	NA
BnaA06G0317700ZS	1	18.1105	15.2569	14.8639	5.35701	6.16564	5.70019	0.972822	0.952236	0.624783	14.4954	16.2576	14.8011	4.19276	4.09913	4.60364	0.82515	1.51019	1.71031	RING-H2 finger protein ATL44 OS=Arabidopsis thaliana GN=ATL44 PE=2 SV=1	Ring finger domain	PREDICTED: RING-H2 finger protein ATL44-like [Brassica rapa]	K19040 ATL76S; E3 ubiquitin-protein ligase ATL10/75/76/77/78 [EC:2.3.2.27]	ko04626:Plant-pathogen interaction;	GO:0005515;GO:0003674;GO:0005488;	NA	NA
BnaA06G0318700ZS	1	11.3973	14.9182	10.8865	8.78591	4.69792	7.36361	7.104	6.76346	7.03551	11.2144	12.7468	11.5887	6.18808	10.9693	10.0282	7.64162	9.81263	7.86588	--	--	BnaC07g06350D [Brassica napus]	NA NA	NA	NA	NA	NA
BnaA06G0319000ZS	1	0.729523	0.922688	0.988951	0.329492	0.39738	0.244252	0.245482	0.281782	0.585391	0.660622	0.626604	0.739951	0.428223	0.723287	0.49501	0.465696	0.524543	0.402993	Calcium-dependent protein kinase 6 OS=Arabidopsis thaliana GN=CPK6 PE=1 SV=1	EF-hand domain pair	BnaA06g25880D [Brassica napus]	K13412 CPK; calcium-dependent protein kinase [EC:2.7.11.1]	ko04626:Plant-pathogen interaction;ko04626:Plant-pathogen interaction;	GO:0004672;GO:0003674;GO:0003824;GO:0016301;GO:0016740;GO:0016772;GO:0016773;GO:0140096;	NA	NA
BnaA06G0321400ZS	1	5.33228	4.45416	4.2962	2.12613	2.48746	1.90831	1.72208	1.07838	1.12143	4.22565	4.22183	3.12431	1.53769	1.87127	2.26887	0.931628	1.07441	1.32323	Katanin p80 WD40 repeat-containing subunit B1 homolog OS=Arabidopsis thaliana GN=At5g23430 PE=2 SV=3	con80 domain of Katanin	PREDICTED: katanin p80 WD40 repeat-containing subunit B1 homolog [Brassica rapa]	K18643 KATNB1; katanin p80 WD40 repeat-containing subunit B1	ko04626:Plant-pathogen interaction;	GO:0005515;GO:0003674;GO:0005488;	NA	NA
BnaA06G0322200ZS	1	17.6529	14.4323	15.9031	8.46021	7.98725	8.91121	3.08205	2.9151	2.08879	13.3941	15.0234	15.0568	7.10053	6.95977	7.16646	2.45626	2.88945	2.74417	Vesicle transport protein SFT2B OS=Mus musculus GN=Sft2d2 PE=1 SV=1	Got1/Sft2-like family	PREDICTED: vesicle transport protein SFT2B [Brassica rapa]	K10184 TBX19; T-box protein 19	ko04626:Plant-pathogen interaction;	NA	GO:0006810;GO:0008150;GO:0051179;GO:0051234;	NA
BnaA06G0322300ZS	1	21.1129	20.8738	21.492	9.05827	10.7141	7.71246	8.3166	6.64215	6.75509	19.075	18.0373	16.4317	9.47407	10.9075	10.624	5.98551	5.04375	7.02334	Protein SUPPRESSOR OF GENE SILENCING 3 OS=Arabidopsis thaliana GN=SGS3 PE=1 SV=1	XS domain	PREDICTED: protein SUPPRESSOR OF GENE SILENCING 3 [Brassica rapa]	K03283 HSPA1s; heat shock 70kDa protein 1/2/6/8	ko03040:Spliceosome;ko04010:MAPK signaling pathway;ko04141:Protein processing in endoplasmic reticulum;ko04144:Endocytosis;ko04213:Longevity regulating pathway - multiple species;ko04612:Antigen processing and presentation;ko04626:Plant-pathogen interaction;ko04626:Plant-pathogen interaction;ko04626:Plant-pathogen interaction;ko04626:Plant-pathogen interaction;ko04626:Plant-pathogen interaction;k…	NA	GO:0031047;GO:0008152;GO:0008150;GO:0009892;GO:0009987;GO:0010467;GO:0010468;GO:0010605;GO:0010629;GO:0016458;GO:0019222;GO:0043170;GO:0048519;GO:0050789;GO:0060255;GO:0065007;GO:0071704;	NA
BnaA06G0328500ZS	1	1.81121	1.96734	2.22826	0.615387	0.714149	0.444649	0.312493	0.508868	0.368544	0.760938	0.71459	1.44076	0.347882	0.424317	0.629388	0.023668	0.033212	0.107394	Metal-nicotianamine transporter YSL2 OS=Arabidopsis thaliana GN=YSL2 PE=1 SV=1	OPT oligopeptide transporter protein	PREDICTED: metal-nicotianamine transporter YSL2 [Brassica rapa]	K01807 rpiA; ribose 5-phosphate isomerase A [EC:5.3.1.6]	ko00030:Pentose phosphate pathway;ko00710:Carbon fixation in photosynthetic organisms;	NA	GO:0055085;GO:0006810;GO:0008150;GO:0051179;GO:0051234;	NA
BnaA06G0330400ZS	1	9.2814	8.80258	9.59974	5.15063	5.8357	4.97392	3.24921	2.50756	2.86481	9.16475	7.61304	8.33689	4.47408	4.73157	4.35552	4.24081	3.15028	2.43916	DNA-binding protein BIN4 OS=Arabidopsis thaliana GN=BIN4 PE=1 SV=2	--	BnaA06g27100D [Brassica napus]	NA NA	NA	NA	NA	NA
BnaA06G0331200ZS	1	2.81713	4.54432	4.24511	2.35787	1.84661	2.23432	1.47069	2.01252	2.34459	3.39428	3.5457	3.12105	2.16162	2.63838	2.56589	2.34705	1.80564	1.56884	Zinc finger with UFM1-specific peptidase domain protein OS=Homo sapiens GN=ZUFSP PE=1 SV=1	Peptidase family C78	PREDICTED: zinc finger with UFM1-specific peptidase domain protein [Brassica rapa]	NA NA	NA	NA	NA	NA
BnaA06G0331400ZS	1	6.2929	4.85159	6.47539	3.96562	5.41314	3.5239	4.26872	4.59281	4.77537	5.93788	5.49139	5.28577	4.77229	5.40082	5.28485	3.66886	3.33054	4.20111	--	--	PREDICTED: uncharacterized protein LOC103874342 [Brassica rapa]	K03362 FBXW1_11, BTRC, beta-TRCP; F-box and WD-40 domain protein 1/11	ko04114:Oocyte meiosis;ko04120:Ubiquitin mediated proteolysis;ko04218:Cellular senescence;ko04310:Wnt signaling pathway;ko04340:Hedgehog signaling pathway;ko04341:Hedgehog signaling pathway - fly;ko04390:Hippo signaling pathway;ko04624:Toll and Imd signaling pathway;ko04626:Plant-pathogen interaction;ko04626:Plant-pathogen interaction;ko04710:Circadian rhythm;	GO:0005515;GO:0003674;GO:0005488;	NA	NA
BnaA06G0333200ZS	1	147.343	142.61	134.654	81.4533	76.4523	68.4453	73.8246	73.9024	62.1317	116.861	126.353	105.362	57.3577	66.4144	70.7267	41.2281	60.8806	65.2246	Zinc finger protein CONSTANS-LIKE 4 OS=Arabidopsis thaliana GN=COL4 PE=2 SV=2	B-box zinc finger	PREDICTED: LOW QUALITY PROTEIN: zinc finger protein CONSTANS-LIKE 4 [Brassica rapa]	K12135 CO; zinc finger protein CONSTANS	ko04712:Circadian rhythm - plant;	GO:0005515;GO:0003674;GO:0005488;	NA	NA
BnaA06G0419300ZS	1	8.37876	7.22333	8.20411	5.22392	4.87773	3.93498	8.00888	5.52553	7.0727	7.8408	8.14436	6.05094	6.12217	7.93079	7.75167	4.92572	5.5982	5.81257	--	--	PREDICTED: uncharacterized protein LOC103827677 isoform X1 [Brassica rapa]	NA NA	NA	NA	NA	NA
BnaA06G0420400ZS	1	89.0382	92.1472	70.8272	35.4591	28.3654	36.7785	31.0827	32.6803	28.6946	52.0541	55.4221	52.7916	27.9112	29.3957	25.1897	34.195	27.4197	37.0795	60S ribosomal protein L3-1 OS=Arabidopsis thaliana GN=ARP1 PE=2 SV=5	Ribosomal protein L3	PREDICTED: 60S ribosomal protein L3-1-like [Brassica rapa]	K02925 RP-L3e, RPL3; large subunit ribosomal protein L3e	ko03010:Ribosome;ko04626:Plant-pathogen interaction;	GO:0003735;GO:0003674;GO:0005198;	NA	NA
BnaA06G0425100ZS	1	10.7625	9.92661	9.7147	1.04949	0.721214	1.03841	0.178812	0.496779	0.346647	8.67244	9.26956	8.1556	1.82567	1.72602	1.32203	0.634015	0.309564	0.671559	DNA replication licensing factor MCM3 OS=Arabidopsis thaliana GN=MCM3 PE=1 SV=1	MCM N-terminal domain	BnaA06g36070D [Brassica napus]	K02541 MCM3; DNA replication licensing factor MCM3 [EC:3.6.4.12]	ko03030:DNA replication;ko04110:Cell cycle;ko04111:Cell cycle - yeast;ko04113:Meiosis - yeast;ko04626:Plant-pathogen interaction;ko04626:Plant-pathogen interaction;	GO:0000166;GO:0003674;GO:0005488;GO:0036094;GO:0097159;GO:1901265;GO:1901363;	NA	NA
BnaA06G0426200ZS	1	78.3785	71.0336	77.0529	4.80213	7.11746	7.11327	1.52055	1.30976	1.20027	67.0892	66.1246	74.0816	3.01505	2.97857	5.30551	0.835266	0.578062	1.68343	Triose phosphate/phosphate translocator, chloroplastic OS=Brassica oleracea var. botrytis GN=TPT PE=2 SV=1	Triose-phosphate Transporter family	BnaA06g36180D [Brassica napus]	K15283 SLC35E1; solute carrier family 35, member E1	ko04626:Plant-pathogen interaction;	NA	NA	NA
BnaA06G0429400ZS	1	27.4144	23.199	23.8949	15.4437	13.1617	17.7244	11.8678	11.8617	12.6791	19.6807	24.3472	22.7437	16.7819	16.3346	15.7458	10.2546	13.2027	11.0566	Transcription initiation factor TFIID subunit 14b OS=Arabidopsis thaliana GN=TAF14B PE=1 SV=1	YEATS family	PREDICTED: transcription initiation factor TFIID subunit 14b isoform X1 [Brassica rapa]	K11341 YEATS4, GAS41, YAF9; YEATS domain-containing protein 4	ko04626:Plant-pathogen interaction;	NA	NA	GO:0005634;GO:0005622;GO:0005575;GO:0005623;GO:0043231;GO:0043226;GO:0043227;GO:0043229;GO:0044424;GO:0044464;
BnaA06G0433000ZS	1	5.8833	4.53109	4.29562	3.9044	3.45691	3.14371	3.74698	3.13272	4.05202	4.10164	4.21456	3.65402	3.48718	4.08437	3.64402	2.7729	2.44091	2.82605	Protein OSB3, chloroplastic/mitochondrial OS=Arabidopsis thaliana GN=OSB3 PE=2 SV=1	--	BnaAnng05290D [Brassica napus]	K01810 GPI, pgi; glucose-6-phosphate isomerase [EC:5.3.1.9]	ko00010:Glycolysis / Gluconeogenesis;ko00030:Pentose phosphate pathway;ko00500:Starch and sucrose metabolism;ko00520:Amino sugar and nucleotide sugar metabolism;ko04626:Plant-pathogen interaction;	GO:0003697;GO:0003674;GO:0003676;GO:0003677;GO:0005488;GO:0097159;GO:1901363;	NA	NA
BnaA06G0434100ZS	1	6.43621	4.90318	5.39643	0.712276	0.83768	0.565239	0.045286	0.016456	0.104767	4.77036	5.12799	3.88105	1.46533	1.21602	0.936773	0.242394	0.058275	0.072876	DNA replication licensing factor MCM6 OS=Arabidopsis thaliana GN=MCM6 PE=1 SV=1	MCM N-terminal domain	BnaAnng10190D [Brassica napus]	K02542 MCM6; DNA replication licensing factor MCM6 [EC:3.6.4.12]	ko03030:DNA replication;ko04110:Cell cycle;ko04111:Cell cycle - yeast;ko04113:Meiosis - yeast;ko04626:Plant-pathogen interaction;	GO:0003677;GO:0003674;GO:0003676;GO:0005488;GO:0097159;GO:1901363;	NA	NA
BnaA06G0435500ZS	1	3.76736	3.72786	4.15532	1.7066	1.6091	1.95812	1.08817	0.914378	1.00127	3.45971	3.00611	3.03744	1.49856	1.91034	2.08487	0.826776	1.16268	1.30371	Protein prenyltransferase alpha subunit repeat-containing protein 1 OS=Homo sapiens GN=PTAR1 PE=1 SV=2	Protein prenyltransferase alpha subunit repeat	BnaAnng10040D [Brassica napus]	K14137 PTAR1; protein prenyltransferase alpha subunit repeat containing protein 1	ko04626:Plant-pathogen interaction;	GO:0008318;GO:0003674;GO:0003824;GO:0004659;GO:0016740;GO:0016765;GO:0140096;	NA	NA
BnaA06G0435600ZS	1	2.57027	2.36727	2.31332	0.720744	0.732578	0.940655	0.905752	0.884239	0.883197	1.73009	2.03721	1.70136	0.993051	0.891621	0.958049	0.556635	0.764184	0.877767	Probable anion transporter 5 OS=Arabidopsis thaliana GN=ANTR5 PE=2 SV=1	Major Facilitator Superfamily	PREDICTED: probable anion transporter 5 [Brassica rapa]	K08193 SLC17A; MFS transporter, ACS family, solute carrier family 17 (sodium-dependent inorganic phosphate cotransporter), other	ko04626:Plant-pathogen interaction;	NA	NA	GO:0016021;GO:0005575;GO:0016020;GO:0031224;GO:0044425;
BnaA06G0437100ZS	1	22.938	22.1018	23.7567	12.997	13.5987	13.0212	9.108	10.6476	9.97376	18.0823	19.9887	17.2595	11.1838	11.7425	14.1405	8.50485	8.28847	11.1165	Nuclear cap-binding protein subunit 2 OS=Arabidopsis thaliana GN=CBP20 PE=1 SV=1	RNA recognition motif. (a.k.a. RRM, RBD, or RNP domain)	BnaA06g36240D [Brassica napus]	K12883 NCBP2, CBP20; nuclear cap-binding protein subunit 2	ko03013:RNA transport;ko03015:mRNA surveillance pathway;ko03040:Spliceosome;ko04626:Plant-pathogen interaction;ko04626:Plant-pathogen interaction;	GO:0000339;GO:0003674;GO:0003676;GO:0003723;GO:0005488;GO:0097159;GO:1901363;	NA	NA
BnaA06G0437300ZS	1	4.46113	3.71945	4.12743	2.06986	2.46952	1.24081	1.91284	1.67225	2.47702	3.08774	3.6175	3.20929	1.86084	2.40132	1.92528	1.50284	1.45156	2.0253	Homeobox protein Wariai OS=Dictyostelium discoideum GN=warA PE=2 SV=1	Williams-Beuren syndrome DDT (WSD), D-TOX E motif	BnaA06g36270D [Brassica napus]	K00863 DAK, TKFC; triose/dihydroxyacetone kinase / FAD-AMP lyase (cyclizing) [EC:2.7.1.28 2.7.1.29 4.6.1.15]	ko00051:Fructose and mannose metabolism;ko00561:Glycerolipid metabolism;ko00680:Methane metabolism;ko04622:RIG-I-like receptor signaling pathway;	GO:0003700;GO:0140110;GO:0003674;	NA	NA
BnaA06G0438800ZS	1	7.24166	5.51614	7.26587	4.38887	5.02879	4.24438	3.29772	3.85872	3.24018	6.42502	6.50952	6.88739	3.94217	4.02253	3.77148	1.47449	2.56921	2.54297	Histone-lysine N-methyltransferase SUVR2 OS=Arabidopsis thaliana GN=SUVR2 PE=2 SV=2	Pre-SET motif	PREDICTED: histone-lysine N-methyltransferase SUVR2 [Brassica rapa]	K11420 EHMT; [histone H3]-lysine9 N-trimethyltransferase EHMT [EC:2.1.1.355]	ko00310:Lysine degradation;ko04211:Longevity regulating pathway;ko04626:Plant-pathogen interaction;	GO:0005515;GO:0003674;GO:0005488;	NA	NA
BnaA06G0440200ZS	1	15.4074	14.4934	15.1106	2.70003	4.67447	3.20089	2.10213	1.68503	1.66878	13.2747	12.8231	12.0074	2.92105	3.59453	2.99656	1.13013	1.18488	1.67915	Protein argonaute 10 OS=Arabidopsis thaliana GN=AGO10 PE=2 SV=1	Argonaute linker 1 domain	BnaA06g36540D [Brassica napus]	K11593 ELF2C, AGO; eukaryotic translation initiation factor 2C	ko04361:Axon regeneration;ko04626:Plant-pathogen interaction;ko04626:Plant-pathogen interaction;	GO:0005515;GO:0003674;GO:0005488;	NA	NA
BnaA06G0440900ZS	1	2.0024	1.55294	1.64044	1.24347	1.17129	1.00135	1.09252	0.974594	1.23637	1.82206	1.46187	1.52112	1.11573	1.49822	1.2135	0.663958	0.786373	0.897179	Protein transport protein SEC23 OS=Ustilago maydis (strain 521 / FGSC 9021) GN=SEC23 PE=3 SV=1	Gelsolin repeat	BnaA06g36610D [Brassica napus]	K14006 SEC23; protein transport protein SEC23	ko04141:Protein processing in endoplasmic reticulum;ko04626:Plant-pathogen interaction;	NA	GO:0006886;GO:0008104;GO:0006810;GO:0008150;GO:0015031;GO:0015833;GO:0033036;GO:0034613;GO:0042886;GO:0045184;GO:0046907;GO:0051179;GO:0051234;GO:0051641;GO:0051649;GO:0070727;GO:0071702;GO:0071705;	NA
BnaA06G0441200ZS	1	19.8301	19.0884	19.6825	17.1262	17.1017	15.2282	15.3071	15.762	16.4754	22.5664	19.3141	18.3295	16.7432	16.3577	16.3012	10.6744	12.8035	13.2083	Ureidoglycolate hydrolase OS=Arabidopsis thaliana GN=UAH PE=1 SV=1	Peptidase family M20/M25/M40	BnaA06g36640D [Brassica napus]	K18151 UAH; ureidoglycolate amidohydrolase [EC:3.5.1.116]	ko00230:Purine metabolism;	NA	GO:0008152;GO:0008150;	NA
BnaA06G0443100ZS	1	1.48217	2.29612	1.82561	0.284548	0.294879	0.581077	0.871369	0.463681	0.43897	1.30671	1.4276	2.13187	1.20864	0.852016	0.63083	0.136023	0.660133	0.796343	PXMP2/4 family protein 4 OS=Dictyostelium discoideum GN=DDB_G0290631 PE=3 SV=1	Mpv17 / PMP22 family	BnaA06g36860D [Brassica napus]	K13348 MPV17; protein Mpv17	ko04146:Peroxisome;	NA	NA	GO:0016021;GO:0005575;GO:0016020;GO:0031224;GO:0044425;
BnaA06G0443600ZS	1	3.44695	3.34638	3.05326	0	0.156266	0.038832	0.076763	0	0	2.60238	2.52943	2.27687	0.351451	0.554885	0.099573	0.206982	0.095783	0.116303	Putative cyclin-A3-1 OS=Arabidopsis thaliana GN=CYCA3-1 PE=3 SV=1	Cyclin, C-terminal domain	PREDICTED: putative cyclin-A3-1 [Brassica rapa]	K06627 CCNA; cyclin-A	ko04110:Cell cycle;ko04152:AMPK signaling pathway;ko04218:Cellular senescence;ko04626:Plant-pathogen interaction;ko04626:Plant-pathogen interaction;ko04914:Progesterone-mediated oocyte maturation;	NA	NA	GO:0005634;GO:0005622;GO:0005575;GO:0005623;GO:0043231;GO:0043226;GO:0043227;GO:0043229;GO:0044424;GO:0044464;
BnaA06G0443900ZS	1	49.8768	46.552	55.8099	37.0136	37.377	32.3341	43.4813	37.1338	47.208	55.6758	48.9748	48.7813	36.0417	43.5129	39.6347	30.7402	26.9394	30.7598	26S protease regulatory subunit 10B homolog A OS=Arabidopsis thaliana GN=RPT4A PE=1 SV=1	ATPase family associated with various cellular activities (AAA)	PREDICTED: 26S protease regulatory subunit 10B homolog A [Brassica rapa]	K03064 PSMC6, RPT4; 26S proteasome regulatory subunit T4	ko03050:Proteasome;ko04626:Plant-pathogen interaction;	GO:0000166;GO:0003674;GO:0005488;GO:0036094;GO:0097159;GO:1901265;GO:1901363;	NA	NA
BnaA06G0444800ZS	1	3.39997	2.94234	3.25322	1.76263	1.58686	0.868463	1.46496	0.751122	0.808257	3.03083	2.93702	2.62202	1.52435	1.63909	1.6803	0.598994	0.83714	0.55654	Protein WEAK CHLOROPLAST MOVEMENT UNDER BLUE LIGHT-like 3 OS=Arabidopsis thaliana GN=WEL3 PE=2 SV=1	Weak chloroplast movement under blue light	BnaA06g37020D [Brassica napus]	NA NA	NA	NA	NA	NA
BnaA06G0447700ZS	1	11.9758	14.3149	12.236	0.543617	0.589634	0.56291	0.047498	0.049931	0	9.61846	11.4583	10.4363	0.088301	0.343255	0.192955	0.659081	0.102692	0.770552	Probable cinnamyl alcohol dehydrogenase 9 OS=Arabidopsis thaliana GN=CAD9 PE=2 SV=2	Zinc-binding dehydrogenase	PREDICTED: probable cinnamyl alcohol dehydrogenase 9 [Brassica rapa]	K00083 CAD; cinnamyl-alcohol dehydrogenase [EC:1.1.1.195]	ko00940:Phenylpropanoid biosynthesis;	GO:0008270;GO:0003674;GO:0005488;GO:0046872;GO:0043167;GO:0043169;GO:0046914;	NA	NA
BnaA06G0447900ZS	1	28.324	29.0466	29.2769	1.59434	1.59254	1.3993	1.01093	0.618715	0.844674	20.8343	21.6019	18.1388	0.958898	1.17045	0.806735	1.61805	0.504306	1.8826	Glucose-1-phosphate adenylyltransferase large subunit 3, chloroplastic OS=Arabidopsis thaliana GN=APL3 PE=2 SV=2	Nucleotidyl transferase	BnaC07g47330D [Brassica napus]	K00975 glgC; glucose-1-phosphate adenylyltransferase [EC:2.7.7.27]	ko00500:Starch and sucrose metabolism;ko00520:Amino sugar and nucleotide sugar metabolism;ko02026:Biofilm formation - Escherichia coli;	NA	GO:0009058;GO:0008152;GO:0008150;	NA
BnaA06G0449000ZS	1	4.74377	4.6451	5.78945	2.6481	2.75341	3.48338	1.19927	1.37067	1.26167	3.55951	4.33389	4.76868	1.26624	2.18941	2.27922	1.12889	1.10901	1.34214	ATP-dependent RNA helicase glh-4 OS=Caenorhabditis elegans GN=glh-4 PE=1 SV=2	Zinc knuckle	BnaA06g37200D [Brassica napus]	K09250 CNBP; cellular nucleic acid-binding protein	ko04626:Plant-pathogen interaction;	GO:0003676;GO:0003674;GO:0005488;GO:0097159;GO:1901363;	NA	NA
BnaA07G0001500ZS	1	8.61523	8.8409	8.64026	2.88834	2.1392	3.92712	2.3381	2.94283	2.64515	6.04628	7.41337	6.82793	3.92665	2.92732	4.41059	2.02923	1.86005	3.01422	26S proteasome non-ATPase regulatory subunit 2 homolog A OS=Arabidopsis thaliana GN=RPN1A PE=1 SV=2	--	putative 26S proteasome regulatory subunit S2 [Arabidopsis thaliana]	K03028 PSMD2, RPN1; 26S proteasome regulatory subunit N1	ko03050:Proteasome;ko04626:Plant-pathogen interaction;	NA	NA	GO:0000502;GO:0005622;GO:0005575;GO:0005623;GO:0032991;GO:0044424;GO:0044464;GO:1902494;GO:1905368;GO:1905369;
BnaA07G0001600ZS	1	5.5768	5.13187	4.69912	2.54183	1.50853	2.15131	3.07191	2.20088	2.39986	4.08514	4.65279	4.33315	2.86938	3.38944	2.89301	1.06983	2.22496	2.94266	26S proteasome non-ATPase regulatory subunit 2 homolog A OS=Arabidopsis thaliana GN=RPN1A PE=1 SV=2	--	PREDICTED: LOW QUALITY PROTEIN: 26S proteasome non-ATPase regulatory subunit 2 homolog A-like [Brassica rapa]	K03028 PSMD2, RPN1; 26S proteasome regulatory subunit N1	ko03050:Proteasome;ko04626:Plant-pathogen interaction;	NA	NA	GO:0000502;GO:0005622;GO:0005575;GO:0005623;GO:0032991;GO:0044424;GO:0044464;GO:1902494;GO:1905368;GO:1905369;
BnaA07G0092600ZS	1	6.52816	7.13072	5.97211	4.88468	5.05321	4.20328	0	0.35448	0	4.93116	6.4744	5.57427	2.15498	2.95393	3.41764	0.337703	0	0.080044	Protein trichome birefringence-like 38 OS=Arabidopsis thaliana GN=TBL38 PE=2 SV=1	PMR5 N terminal Domain	PREDICTED: protein trichome birefringence-like 38 [Brassica rapa]	K04427 MAP3K7, TAK1; mitogen-activated protein kinase kinase kinase 7 [EC:2.7.11.25]	ko04010:MAPK signaling pathway;ko04013:MAPK signaling pathway - fly;ko04064:NF-kappa B signaling pathway;ko04140:Autophagy - animal;ko04152:AMPK signaling pathway;ko04214:Apoptosis - fly;ko04310:Wnt signaling pathway;ko04380:Osteoclast differentiation;ko04520:Adherens junction;ko04613:Neutrophil extracellular trap formation;ko04620:Toll-like receptor signaling pathway;ko04621:NOD-like receptor si…	NA	NA	NA
BnaA07G0095900ZS	1	1.38216	1.61651	1.4544	0.915222	0.99955	1.09631	0.995676	0.973738	1.06312	1.39106	1.13342	1.40822	1.25624	1.18541	0.927689	0.603458	0.583048	1.17447	--	Protein of unknown function (DUF616)	BnaA07g08570D [Brassica napus]	NA NA	NA	NA	NA	NA
BnaA07G0098800ZS	1	18.6066	22.7694	23.8188	12.1451	12.2353	10.1609	11.0645	16.1585	13.5376	19.0894	20.0752	19.6747	12.4746	14.6971	13.2585	11.0805	9.73501	11.2053	Ubiquitin-fold modifier-conjugating enzyme 1 OS=Arabidopsis thaliana GN=At1g27530 PE=2 SV=1	Ubiquitin-fold modifier-conjugating enzyme 1	PREDICTED: ubiquitin-fold modifier-conjugating enzyme 1 [Brassica rapa]	K12165 UFC1; ufm1-conjugating enzyme 1	ko04626:Plant-pathogen interaction;	NA	NA	NA
BnaA07G0099500ZS	1	45.5971	59.7328	57.9897	33.7466	25.995	33.2213	22.7401	26.0002	18.7157	52.6555	44.0799	49.6209	33.7344	24.396	20.5397	15.9971	16.0513	21.5255	60S ribosomal protein L17-1 OS=Arabidopsis thaliana GN=RPL17A PE=2 SV=1	Ribosomal protein L22p/L17e	PREDICTED: 60S ribosomal protein L17-1 [Brassica rapa]	K02880 RP-L17e, RPL17; large subunit ribosomal protein L17e	ko03010:Ribosome;ko04626:Plant-pathogen interaction;	GO:0003735;GO:0003674;GO:0005198;	NA	NA
BnaA07G0099700ZS	1	12.5287	11.8792	10.917	8.70595	5.81855	10.7526	6.70423	5.20272	7.51321	7.47354	5.45549	9.17857	11.17	10.0649	7.88973	6.867	5.60929	5.93575	Mitochondrial import receptor subunit TOM20-2 OS=Arabidopsis thaliana GN=TOM20-2 PE=1 SV=2	Plant specific mitochondrial import receptor subunit TOM20	BnaA07g08810D [Brassica napus]	K11816 YUCCA; indole-3-pyruvate monooxygenase [EC:1.14.13.168]	ko00380:Tryptophan metabolism;	NA	NA	GO:0005742;GO:0005622;GO:0005575;GO:0016020;GO:0005739;GO:0005623;GO:0005737;GO:0005740;GO:0005741;GO:0043231;GO:0019867;GO:0031090;GO:0031966;GO:0031967;GO:0031968;GO:0031975;GO:0032991;GO:0043226;GO:0043227;GO:0043229;GO:0044422;GO:0044424;GO:0044425;GO:0044429;GO:0044444;GO:0044446;GO:0044455;GO:0044464;GO:0098588;GO:0098796;GO:0098798;GO:0098799;GO:0098805;
BnaA07G0099800ZS	1	9.11605	10.3538	8.36947	6.29162	6.83622	7.54409	5.04204	8.76798	6.23597	7.02199	7.92655	10.739	4.1045	4.78477	3.73353	3.49976	3.55759	5.99705	--	Protein of unknown function (DUF493)	BnaC07g11420D [Brassica napus]	NA NA	NA	NA	NA	NA
BnaA07G0100500ZS	1	1.59602	2.62135	3.3121	0.853158	0.796355	0.69065	0.969962	2.16661	0.884218	1.64772	2.067	2.63148	0.326536	0.55031	0.277957	0.512828	0.383288	0.798661	ARMADILLO BTB ARABIDOPSIS PROTEIN 1 OS=Arabidopsis thaliana GN=ABAP1 PE=1 SV=1	--	BnaCnng20730D [Brassica napus]	K09540 SEC63, DNAJC23; translocation protein SEC63	ko03060:Protein export;ko04141:Protein processing in endoplasmic reticulum;ko04626:Plant-pathogen interaction;ko04626:Plant-pathogen interaction;	GO:0005515;GO:0003674;GO:0005488;	NA	NA
BnaA07G0101600ZS	1	2.83055	2.43612	1.6508	1.45934	2.25345	1.55201	1.09188	0.232914	0.773791	1.63563	1.77368	1.26235	0.737787	0.570711	1.18049	0.52276	0	0.644974	Uncharacterized membrane protein YuiD OS=Bacillus subtilis (strain 168) GN=yuiD PE=4 SV=1	Divergent PAP2 family	BnaA07g09020D [Brassica napus]	K09775 K09775; uncharacterized protein	ko04626:Plant-pathogen interaction;	NA	NA	NA
BnaA07G0102700ZS	1	64.1027	61.284	63.3754	29.8802	27.0802	28.1048	25.8017	25.4299	27.6444	56.0764	41.2577	48.3522	30.7607	27.7727	27.1044	25.5677	19.9614	28.8481	T-complex protein 1 subunit epsilon OS=Arabidopsis thaliana GN=CCT5 PE=1 SV=1	TCP-1/cpn60 chaperonin family	BnaA07g36780D [Brassica napus]	K09497 CCT5; T-complex protein 1 subunit epsilon	ko04626:Plant-pathogen interaction;ko04626:Plant-pathogen interaction;ko04626:Plant-pathogen interaction;	GO:0005524;GO:0000166;GO:0003674;GO:0005488;GO:0008144;GO:0017076;GO:0030554;GO:0032553;GO:0032555;GO:0032559;GO:0035639;GO:0036094;GO:0043167;GO:0043168;GO:0097159;GO:0097367;GO:1901265;GO:1901363;	NA	NA
BnaA07G0105000ZS	1	6.44223	6.8116	9.25756	2.03185	2.12224	3.41403	4.79911	2.17701	1.87932	5.03321	5.36979	6.42505	1.46226	3.32733	3.68306	0.447334	1.76701	1.52129	WAT1-related protein At1g25270 OS=Arabidopsis thaliana GN=At1g25270 PE=2 SV=1	EamA-like transporter family	PREDICTED: WAT1-related protein At1g25270 isoform X4 [Brassica rapa]	K01623 ALDO; fructose-bisphosphate aldolase, class I [EC:4.1.2.13]	ko00010:Glycolysis / Gluconeogenesis;ko00030:Pentose phosphate pathway;ko00051:Fructose and mannose metabolism;ko00680:Methane metabolism;ko00710:Carbon fixation in photosynthetic organisms;ko04066:HIF-1 signaling pathway;ko04626:Plant-pathogen interaction;ko04626:Plant-pathogen interaction;ko04626:Plant-pathogen interaction;	NA	NA	GO:0016020;GO:0005575;
BnaA07G0106300ZS	1	11.6146	9.24986	11.1182	7.48712	7.14498	7.12905	8.57009	7.73418	8.62978	11.5628	11.1434	9.97255	8.3986	8.55106	7.90296	6.26973	5.29414	7.70574	Serine/threonine-protein phosphatase 2A 65 kDa regulatory subunit A alpha isoform OS=Arabidopsis thaliana GN=PP2AA1 PE=1 SV=1	HEAT-like repeat	BnaA07g37150D [Brassica napus]	K03456 PPP2R1; serine/threonine-protein phosphatase 2A regulatory subunit A	ko03015:mRNA surveillance pathway;ko04071:Sphingolipid signaling pathway;ko04111:Cell cycle - yeast;ko04113:Meiosis - yeast;ko04114:Oocyte meiosis;ko04151:PI3K-Akt signaling pathway;ko04152:AMPK signaling pathway;ko04261:Adrenergic signaling in cardiomyocytes;ko04350:TGF-beta signaling pathway;ko04390:Hippo signaling pathway;ko04391:Hippo signaling pathway - fly;ko04530:Tight junction;ko04626:Pla…	NA	NA	NA
BnaA07G0106800ZS	1	9.75476	9.79508	9.71438	6.99968	5.70193	6.09453	6.23175	7.04329	6.96503	8.54468	9.61125	8.24663	6.47338	6.92698	6.96364	6.71333	5.76031	5.47591	Protein decapping 5 OS=Arabidopsis thaliana GN=DCP5 PE=1 SV=1	FDF domain	BnaA07g37100D [Brassica napus]	K18749 LSM14, RAP55, SCD6; protein LSM14	ko04626:Plant-pathogen interaction;	NA	NA	NA
BnaA07G0107400ZS	1	2.42208	2.49979	2.57404	1.75521	1.97611	1.55756	2.34752	2.07381	2.15533	2.57788	2.4164	2.00905	1.51804	2.20792	1.83915	1.50223	1.27106	1.92585	Importin-9 OS=Mus musculus GN=Ipo9 PE=1 SV=3	Importin-beta N-terminal domain	PREDICTED: importin-9 isoform X2 [Brassica rapa]	K18423 CSE1, CAS, XPO2; exportin-2 (importin alpha re-exporter)	ko04626:Plant-pathogen interaction;	NA	GO:0006886;GO:0008104;GO:0006810;GO:0008150;GO:0015031;GO:0015833;GO:0033036;GO:0034613;GO:0042886;GO:0045184;GO:0046907;GO:0051179;GO:0051234;GO:0051641;GO:0051649;GO:0070727;GO:0071702;GO:0071705;	NA
BnaA07G0107500ZS	1	1.15786	1.20656	1.56181	0.609226	0.692373	0.289336	0.72722	0.755286	0.610005	1.49171	1.12876	1.10446	0.506846	0.489866	0.423821	0.465437	0.382395	0.433725	Uridine-cytidine kinase C OS=Dictyostelium discoideum GN=udkC PE=3 SV=1	CYTH domain	PREDICTED: uridine-cytidine kinase C-like [Brassica rapa]	K00876 udk, UCK; uridine kinase [EC:2.7.1.48]	ko00240:Pyrimidine metabolism;ko00983:Drug metabolism - other enzymes;	GO:0004849;GO:0003674;GO:0003824;GO:0016301;GO:0016740;GO:0016772;GO:0019205;GO:0019206;	NA	NA
BnaA07G0113600ZS	1	5.61395	4.85598	5.45622	0.713552	0.790049	0.788412	0.605812	1.43903	0.870871	2.51881	3.1851	4.01721	0.47435	0.479171	0.207918	0.16311	0.318788	0.753986	Probable beta-1,3-galactosyltransferase 17 OS=Arabidopsis thaliana GN=B3GALT17 PE=2 SV=2	Galactosyltransferase	BnaA07g09590D [Brassica napus]	K14413 GALT1; beta-1,3-galactosyltransferase [EC:2.4.1.-]	ko00513:Various types of N-glycan biosynthesis;ko04626:Plant-pathogen interaction;	NA	GO:0006486;GO:0008152;GO:0006464;GO:0006807;GO:0008150;GO:0009058;GO:0009059;GO:0009100;GO:0009101;GO:0009987;GO:0019538;GO:0034645;GO:0036211;GO:0043170;GO:0043412;GO:0043413;GO:0044237;GO:0044238;GO:0044249;GO:0044260;GO:0044267;GO:0070085;GO:0071704;GO:1901135;GO:1901137;GO:1901564;GO:1901566;GO:1901576;	NA
BnaA07G0116900ZS	1	50.1324	54.7284	56.9161	13.0055	14.1052	11.8508	8.35495	10.9366	7.02692	42.7735	43.3379	35.6612	5.96075	5.91507	8.10188	4.59596	5.21451	7.82996	ADP-ribosylation factor 2-B OS=Arabidopsis thaliana GN=ARF2-B PE=2 SV=1	ADP-ribosylation factor family	hypothetical protein EUTSA_v10019096mg [Eutrema salsugineum]	K07937 ARF1_2; ADP-ribosylation factor 1/2	ko04072:Phospholipase D signaling pathway;ko04144:Endocytosis;ko04626:Plant-pathogen interaction;ko04626:Plant-pathogen interaction;ko04626:Plant-pathogen interaction;	GO:0005525;GO:0000166;GO:0001882;GO:0001883;GO:0003674;GO:0005488;GO:0017076;GO:0019001;GO:0032549;GO:0032550;GO:0032553;GO:0032555;GO:0032561;GO:0035639;GO:0036094;GO:0043167;GO:0043168;GO:0097159;GO:0097367;GO:1901265;GO:1901363;	NA	NA
BnaA07G0119800ZS	1	3.31764	3.54282	3.42429	1.1218	0.762192	0.794778	0.734054	1.03489	1.05285	2.34108	3.11368	2.23019	0.73247	0.662305	1.20938	0.988946	0.707078	0.805843	Probable RNA-binding protein ARP1 OS=Arabidopsis thaliana GN=ARP1 PE=2 SV=1	RNA recognition motif. (a.k.a. RRM, RBD, or RNP domain)	BnaA07g10230D [Brassica napus]	K12741 HNRNPA1_3; heterogeneous nuclear ribonucleoprotein A1/A3	ko03040:Spliceosome;ko04626:Plant-pathogen interaction;ko04626:Plant-pathogen interaction;	GO:0003676;GO:0003674;GO:0005488;GO:0097159;GO:1901363;	NA	NA
BnaA07G0122200ZS	1	2.95758	2.33686	2.76456	2.20955	2.78788	2.08216	0.413272	0.756004	0.683255	1.84415	1.79895	3.19086	0.785166	1.37741	1.86391	0.575079	1.20135	1.17204	E3 ubiquitin-protein ligase RNF170 OS=Homo sapiens GN=RNF170 PE=1 SV=2	Protein of unknown function (DUF1232)	BnaA07g10420D [Brassica napus]	K15707 RNF170; RING finger protein 170 [EC:2.3.2.27]	ko04626:Plant-pathogen interaction;	GO:0005515;GO:0003674;GO:0005488;	NA	NA
BnaA07G0122800ZS	1	25.8461	22.1377	27.8854	13.3973	11.0394	11.3024	13.6611	12.5382	13.7973	24.916	24.1249	22.864	15.2843	14.863	14.6821	14.166	10.8587	13.4817	Cytochrome c oxidase subunit 6b-1 OS=Arabidopsis thaliana GN=COX6B-1 PE=1 SV=1	Cytochrome oxidase c subunit VIb	BnaA07g10470D [Brassica napus]	K02267 COX6B; cytochrome c oxidase subunit 6b	ko00190:Oxidative phosphorylation;ko04260:Cardiac muscle contraction;ko04714:Thermogenesis;	GO:0004129;GO:0009055;GO:0003674;GO:0003824;GO:0005215;GO:0022857;GO:0016491;GO:0008324;GO:0015002;GO:0015075;GO:0015077;GO:0015078;GO:0015318;GO:0016675;GO:0016676;GO:0022890;	NA	NA
BnaA07G0124100ZS	1	25.0569	28.5896	22.0181	6.85248	5.98254	12.4695	8.34817	11.1571	8.84906	13.7863	17.2694	19.6388	8.50657	11.6272	9.1005	9.75925	10.5857	11.6949	Multifunctional methyltransferase subunit TRM112-like protein At1g78190 OS=Arabidopsis thaliana GN=At1g78190 PE=2 SV=1	Trm112p-like protein	BnaA07g10580D [Brassica napus]	K15448 TRM112, TRMT112; multifunctional methyltransferase subunit TRM112	ko04626:Plant-pathogen interaction;ko04626:Plant-pathogen interaction;	NA	NA	NA
BnaA07G0140100ZS	1	2.73227	1.46009	2.13933	0.345252	0.739317	0.427458	1.70494	0.299039	0.362515	1.7898	2.27595	1.05421	0.77633	0.944727	0.973207	0.293506	0.254629	0.50668	-	-	-	-	-	-	-	-
BnaA07G0141900ZS	1	14.8929	13.0114	11.3609	9.02376	8.44283	6.9966	9.79918	8.92262	10.2082	10.6744	10.0387	9.46958	8.48405	10.3215	9.7829	9.48145	8.02766	9.08591	F-box protein SKIP2 OS=Arabidopsis thaliana GN=SKIP2 PE=1 SV=1	F-box domain	BnaA07g11990D [Brassica napus]	K10273 FBXL7; F-box and leucine-rich repeat protein 7	ko04626:Plant-pathogen interaction;	GO:0005515;GO:0003674;GO:0005488;	NA	NA
BnaA07G0142300ZS	1	4.75178	3.87075	3.83118	0.585025	0.580109	0.625382	0.394865	0.39492	0.427188	2.60249	2.88367	3.01134	0.419512	0.682144	0.610489	0.118934	0.249838	0.580038	Probable inactive receptor kinase At5g67200 OS=Arabidopsis thaliana GN=At5g67200 PE=1 SV=1	Protein kinase domain	BnaA07g12030D [Brassica napus]	K04730 IRAK1; interleukin-1 receptor-associated kinase 1 [EC:2.7.11.1]	ko04010:MAPK signaling pathway;ko04064:NF-kappa B signaling pathway;ko04620:Toll-like receptor signaling pathway;ko04624:Toll and Imd signaling pathway;ko04626:Plant-pathogen interaction;ko04722:Neurotrophin signaling pathway;	GO:0004672;GO:0003674;GO:0003824;GO:0016301;GO:0016740;GO:0016772;GO:0016773;GO:0140096;	NA	NA
BnaA07G0143200ZS	1	2.56149	1.98047	2.17622	0.405093	0.341185	0.329036	0.228894	0.134414	0.136501	1.85241	1.72778	1.55798	0.671676	0.788035	0.637406	0.113565	0.111419	0.150691	DNA polymerase alpha catalytic subunit OS=Arabidopsis thaliana GN=POLA PE=3 SV=2	DNA polymerase alpha subunit p180 N terminal	PREDICTED: DNA polymerase alpha catalytic subunit isoform X1 [Brassica rapa]	K02320 POLA1; DNA polymerase alpha subunit A [EC:2.7.7.7]	ko03030:DNA replication;ko04626:Plant-pathogen interaction;	GO:0000166;GO:0003674;GO:0005488;GO:0036094;GO:0097159;GO:1901265;GO:1901363;	NA	NA
BnaA07G0146400ZS	1	6.09223	4.52949	4.87247	2.27298	1.73668	1.73802	1.52659	1.84688	1.6435	3.4841	3.28357	4.61219	1.44666	1.93852	1.98883	1.79208	2.016	1.80075	--	Protein of unknown function (DUF1195)	BnaA07g37450D [Brassica napus]	NA NA	NA	NA	NA	NA
BnaA07G0146600ZS	1	12.3009	11.2661	12.7	8.81817	7.02015	8.15417	7.71035	8.93729	10.0968	8.88331	10.3731	10.1874	9.09183	9.72026	7.73444	7.08578	7.04829	7.78671	Probable protein phosphatase 2C 80 OS=Arabidopsis thaliana GN=At5g66720 PE=2 SV=1	Stage II sporulation protein E (SpoIIE)	BnaA07g37470D [Brassica napus]	K17508 PTC7, PPTC7; protein phosphatase PTC7 [EC:3.1.3.16]	ko04626:Plant-pathogen interaction;	GO:0003824;GO:0003674;	NA	NA
BnaA07G0153100ZS	1	83.3983	75.8396	75.2036	59.6717	65.3488	52.0092	41.614	36.998	31.5976	79.5828	74.4757	71.4021	49.322	50.308	50.8032	20.2482	27.4835	36.2944	Protein argonaute 4 OS=Arabidopsis thaliana GN=AGO4 PE=1 SV=2	Argonaute linker 1 domain	BnaA07g13010D [Brassica napus]	K11593 ELF2C, AGO; eukaryotic translation initiation factor 2C	ko04361:Axon regeneration;ko04626:Plant-pathogen interaction;ko04626:Plant-pathogen interaction;	GO:0005515;GO:0003674;GO:0005488;	NA	NA
BnaA07G0153500ZS	1	27.6815	29.0347	28.849	16.5084	16.2054	14.7909	14.7379	17.0243	17.0788	22.2247	18.3852	25.5993	12.2466	16.241	15.5949	10.8101	10.4617	14.6961	Serrate RNA effector molecule OS=Arabidopsis thaliana GN=SE PE=1 SV=2	--	PREDICTED: serrate RNA effector molecule [Brassica rapa]	K01537 ATP2C; P-type Ca2+ transporter type 2C [EC:7.2.2.10]	ko04626:Plant-pathogen interaction;	NA	NA	NA
BnaA07G0155000ZS	1	5.71322	8.5147	5.20226	2.37593	1.44371	2.78736	2.24763	2.13937	2.68876	6.43264	4.60061	4.93597	2.98445	4.524	4.02192	3.51324	2.42881	2.11564	DNA polymerase epsilon subunit 3 OS=Pongo abelii GN=POLE3 PE=2 SV=1	Histone-like transcription factor (CBF/NF-Y) and archaeal histone	transcription factor subunit NF-YB11A [Brassica napus]	K02326 POLE3; DNA polymerase epsilon subunit 3 [EC:2.7.7.7]	ko03030:DNA replication;ko03410:Base excision repair;ko03420:Nucleotide excision repair;ko04626:Plant-pathogen interaction;ko04626:Plant-pathogen interaction;ko04626:Plant-pathogen interaction;	NA	NA	GO:0005622;GO:0005575;GO:0005623;GO:0044464;
BnaA07G0157100ZS	1	1.26124	1.53766	1.56339	0.505534	0.459096	0.535236	0.395626	0.299723	0.383103	1.27301	1.29079	1.19637	0.459168	0.531184	0.502207	0.17878	0.199036	0.355099	Protein argonaute 5 OS=Arabidopsis thaliana GN=AGO5 PE=1 SV=2	Argonaute linker 1 domain	BnaA07g13430D [Brassica napus]	K11593 ELF2C, AGO; eukaryotic translation initiation factor 2C	ko04361:Axon regeneration;ko04626:Plant-pathogen interaction;ko04626:Plant-pathogen interaction;	GO:0005515;GO:0003674;GO:0005488;	NA	NA
BnaA07G0158200ZS	1	13.408	10.6837	13.0429	7.46644	5.71471	4.92168	5.5148	7.25929	5.81415	9.90307	10.5847	12.3796	7.27864	7.32651	7.86123	4.80434	6.25362	5.05861	SNF1-related protein kinase regulatory subunit beta-3 OS=Arabidopsis thaliana GN=KINB3 PE=1 SV=1	5-AMP-activated protein kinase beta subunit, interaction domain PREDICTED: SNF1-related protein kinase regulatory subunit beta-3 [Brassica rapa] K07199 PRKAB; 5-AMP-activated protein kinase, regulatory beta subunit	ko04068:FoxO signaling pathway;ko04152:AMPK signaling pathway;ko04211:Longevity regulating pathway;ko04213:Longevity regulating pathway - multiple species;ko04371:Apelin signaling pathway;ko04530:Tight junction;ko04710:Circadian rhythm;ko04714:Thermogenesis;ko04910:Insulin signaling pathway;ko04920:Adipocytokine signaling pathway;ko04921:Oxytocin signaling pathway;ko04922:Glucagon signaling pathw…	GO:0005515;GO:0003674;GO:0005488;	NA	NA
BnaA07G0163000ZS	1	5.28619	4.68812	5.01719	2.98144	3.01272	2.10342	2.98663	2.68664	2.89756	4.92554	4.481	3.39483	2.62365	3.21332	2.6985	2.02169	1.98249	2.79694	CCR4-NOT transcription complex subunit 4 OS=Homo sapiens GN=CNOT4 PE=1 SV=3	RNA recognition motif. (a.k.a. RRM, RBD, or RNP domain)	PREDICTED: uncharacterized protein LOC103829751 [Brassica rapa]	K10643 CNOT4, NOT4, MOT2; CCR4-NOT transcription complex subunit 4 [EC:2.3.2.27]	ko03018:RNA degradation;ko04626:Plant-pathogen interaction;ko04626:Plant-pathogen interaction;ko04626:Plant-pathogen interaction;	GO:0003676;GO:0003674;GO:0005488;GO:0097159;GO:1901363;	NA	NA
BnaA07G0164900ZS	1	5.93202	6.15127	6.35018	4.09345	4.9387	3.65081	5.80954	4.68985	4.73201	5.65477	5.6673	4.61191	5.06299	5.44605	4.91011	3.24587	3.36523	5.05341	Aminodeoxychorismate synthase, chloroplastic OS=Arabidopsis thaliana GN=ADCS PE=1 SV=1	Anthranilate synthase component I, N terminal region	PREDICTED: putative aminodeoxychorismate synthase [Brassica rapa]	K13950 pabAB; para-aminobenzoate synthetase [EC:2.6.1.85]	ko00790:Folate biosynthesis;	NA	GO:0009058;GO:0008152;GO:0008150;	NA
BnaA07G0169900ZS	1	29.3302	36.2707	26.6194	21.8661	24.0135	23.1519	9.67335	9.34908	10.5934	24.5668	25.7922	23.2542	16.2819	20.6471	17.7819	9.10945	9.40236	10.5869	-	-	-	-	-	-	-	-
BnaA07G0170000ZS	1	8.47538	9.16247	8.29814	4.97438	4.27814	3.97913	2.45171	2.79127	2.00488	8.64234	7.67056	7.06463	2.61128	3.34248	3.12444	2.57341	2.47459	3.19573	UDP-glucose 6-dehydrogenase 4 OS=Arabidopsis thaliana GN=UGD4 PE=1 SV=1	UDP-glucose/GDP-mannose dehydrogenase family, central domain	PREDICTED: UDP-glucose 6-dehydrogenase 4 [Brassica rapa]	K00012 UGDH, ugd; UDPglucose 6-dehydrogenase [EC:1.1.1.22]	ko00040:Pentose and glucuronate interconversions;ko00053:Ascorbate and aldarate metabolism;ko00520:Amino sugar and nucleotide sugar metabolism;ko00541:O-Antigen nucleotide sugar biosynthesis;	GO:0016616;GO:0003674;GO:0003824;GO:0016491;GO:0016614;	NA	NA
BnaA07G0174000ZS	1	87.4415	81.7174	78.4878	27.3884	26.6121	24.8019	19.7386	17.0319	15.573	68.4106	73.3376	73.8025	27.0287	26.2288	25.2196	9.84212	13.1615	15.4081	Glycerol-3-phosphate dehydrogenase [NAD(+)] 1, chloroplastic OS=Arabidopsis thaliana GN=DHAPRD PE=1 SV=1	NAD-dependent glycerol-3-phosphate dehydrogenase C-terminus	PREDICTED: glycerol-3-phosphate dehydrogenase [NAD(+)] 1, chloroplastic [Brassica rapa]	K00006 GPD1; glycerol-3-phosphate dehydrogenase (NAD+) [EC:1.1.1.8]	ko00564:Glycerophospholipid metabolism;ko04011:MAPK signaling pathway - yeast;	GO:0004367;GO:0003674;GO:0003824;GO:0016491;GO:0016614;GO:0016616;	NA	NA
BnaA07G0174700ZS	1	9.77253	7.98953	8.90033	6.38611	7.55265	4.89701	4.31561	4.43814	3.86909	8.03022	7.10004	7.21246	5.97474	5.98839	4.46696	3.45467	2.85425	4.28937	--	HAUS augmin-like complex subunit 6 N-terminus	PREDICTED: uncharacterized protein LOC103850194 [Brassica rapa]	K07953 SAR1; GTP-binding protein SAR1 [EC:3.6.5.-]	ko04141:Protein processing in endoplasmic reticulum;ko04626:Plant-pathogen interaction;ko04626:Plant-pathogen interaction;	NA	NA	NA
BnaA07G0179100ZS	1	12.582	10.8929	11.3476	4.4105	4.35312	4.80484	2.90547	3.29242	2.663	11.4093	11.4176	8.85781	2.91348	4.01478	3.52446	1.62598	2.00214	2.08987	Probable polygalacturonase OS=Vitis vinifera GN=GSVIVT00026920001 PE=1 SV=1	Glycosyl hydrolases family 28	PREDICTED: probable polygalacturonase [Brassica rapa]	K00784 rnz; ribonuclease Z [EC:3.1.26.11]	ko03013:RNA transport;ko04626:Plant-pathogen interaction;	GO:0004650;GO:0003674;GO:0003824;GO:0004553;GO:0016787;GO:0016798;	NA	NA
BnaA07G0182000ZS	1	19.5913	23.333	17.7178	4.25184	5.82919	4.54699	2.6492	1.86713	3.59327	15.8965	16.8007	13.2918	3.23843	3.04534	3.3461	1.96695	1.67902	1.65922	--	Transcriptional activator	BnaA07g15890D [Brassica napus]	K19748 GORAB, SCYL1BP1; RAB6-interacting golgin	ko04115:p53 signaling pathway;ko04626:Plant-pathogen interaction;	NA	NA	NA
BnaA07G0182100ZS	1	131.543	129.803	118.868	30.0629	29.6792	34.773	7.69237	6.54408	5.71582	128.149	100.144	103.452	21.6619	19.1612	20.2931	6.16434	7.16002	9.39723	Fructose-bisphosphate aldolase, cytoplasmic isozyme OS=Cicer arietinum GN=ALDC PE=2 SV=1	Fructose-bisphosphate aldolase class-I	hypothetical protein EUTSA_v10010492mg [Eutrema salsugineum]	K01623 ALDO; fructose-bisphosphate aldolase, class I [EC:4.1.2.13]	ko00010:Glycolysis / Gluconeogenesis;ko00030:Pentose phosphate pathway;ko00051:Fructose and mannose metabolism;ko00680:Methane metabolism;ko00710:Carbon fixation in photosynthetic organisms;ko04066:HIF-1 signaling pathway;ko04626:Plant-pathogen interaction;ko04626:Plant-pathogen interaction;ko04626:Plant-pathogen interaction;	GO:0004332;GO:0003674;GO:0003824;GO:0016829;GO:0016830;GO:0016832;	NA	NA
BnaA07G0182200ZS	1	21.1669	18.4974	19.2387	5.9398	4.29009	4.98962	1.32069	0.495287	0.475524	14.4007	15.724	15.8589	2.88255	3.31968	3.82455	0.322629	0.946783	0.531269	Delta(14)-sterol reductase OS=Arabidopsis thaliana GN=FK PE=1 SV=2	Ergosterol biosynthesis ERG4/ERG24 family	PREDICTED: delta(14)-sterol reductase [Brassica rapa]	K00222 TM7SF2, ERG24; Delta14-sterol reductase [EC:1.3.1.70]	ko00100:Steroid biosynthesis;	NA	NA	GO:0016020;GO:0005575;
BnaA07G0182400ZS	1	12.1443	8.72706	10.2529	3.83328	4.12132	3.6478	2.68475	2.95477	2.29325	7.171	6.71563	7.80697	2.70145	2.49603	2.73275	1.19524	1.51737	1.55197	Pyruvate kinase, cytosolic isozyme OS=Glycine max PE=2 SV=1	Pyruvate kinase, alpha/beta domain	PREDICTED: pyruvate kinase, cytosolic isozyme-like [Brassica rapa]	K00873 PK, pyk; pyruvate kinase [EC:2.7.1.40]	ko00010:Glycolysis / Gluconeogenesis;ko00230:Purine metabolism;ko00620:Pyruvate metabolism;ko04626:Plant-pathogen interaction;ko04626:Plant-pathogen interaction;ko04922:Glucagon signaling pathway;	GO:0000287;GO:0003674;GO:0005488;GO:0046872;GO:0043167;GO:0043169;	NA	NA
BnaA07G0184400ZS	1	15.73	17.6059	13.7001	8.96658	7.47106	9.03888	8.47237	9.67394	9.48021	15.9824	13.8427	12.6377	6.45057	8.72901	7.30602	6.40539	8.29532	8.04706	Serine/arginine-rich splicing factor RS2Z32 OS=Arabidopsis thaliana GN=RS2Z32 PE=1 SV=1	Zinc knuckle	PREDICTED: serine/arginine-rich splicing factor RS2Z32 isoform X1 [Brassica rapa]	K12896 SFRS7; splicing factor, arginine/serine-rich 7	ko03040:Spliceosome;ko04626:Plant-pathogen interaction;	GO:0003676;GO:0003674;GO:0005488;GO:0097159;GO:1901363;	NA	NA
BnaA07G0184900ZS	1	10.074	8.19397	9.04944	4.31277	4.34806	4.30909	2.31881	1.89383	2.12275	8.73275	7.76802	7.8963	5.52943	5.66796	4.66401	1.805	1.5577	2.95501	protein SLOW GREEN 1, chloroplastic OS=Arabidopsis thaliana GN=SG1 PE=1 SV=1	Tetratricopeptide repeat	PREDICTED: uncharacterized protein LOC103829939 [Brassica rapa]	K02918 RP-L35e, RPL35; large subunit ribosomal protein L35e	ko03010:Ribosome;ko04626:Plant-pathogen interaction;	GO:0005515;GO:0003674;GO:0005488;	NA	NA
BnaA07G0185200ZS	1	17.0693	17.2012	15.7442	4.42979	3.8698	4.28002	3.0564	2.20523	2.34049	15.7985	14.127	15.1551	5.2002	5.02434	5.0663	5.88384	2.93125	3.23346	Diaminopimelate epimerase, chloroplastic OS=Arabidopsis thaliana GN=DAPF PE=1 SV=1	Diaminopimelate epimerase	PREDICTED: diaminopimelate epimerase, chloroplastic-like [Brassica rapa]	K01778 dapF; diaminopimelate epimerase [EC:5.1.1.7]	ko00300:Lysine biosynthesis;	GO:0008837;GO:0003674;GO:0003824;GO:0016853;GO:0016854;GO:0016855;GO:0036361;GO:0047661;	NA	NA
BnaA07G0191700ZS	1	24.2051	17.3956	21.4589	6.48233	4.74338	4.79336	4.67256	4.01483	2.58928	18.4817	13.838	17.2942	5.21244	4.93621	2.89825	1.85202	3.03473	3.57717	Chalcone--flavonone isomerase OS=Raphanus sativus GN=CHI PE=2 SV=1	Chalcone-flavanone isomerase	PREDICTED: chalcone--flavonone isomerase-like [Brassica rapa]	K01859 E5.5.1.6; chalcone isomerase [EC:5.5.1.6]	ko00941:Flavonoid biosynthesis;	GO:0016872;GO:0003674;GO:0003824;GO:0016853;	NA	NA
BnaA07G0195400ZS	1	2.54921	2.07974	2.28694	0.239783	0.30513	0.167194	0.047896	0.051599	0	1.39242	1.87299	1.32462	0.183855	0.105858	0.223035	0	0.118694	0.060435	Stomatal closure-related actin-binding protein 3 OS=Arabidopsis thaliana GN=SCAB3 PE=2 SV=1	--	PREDICTED: uncharacterized protein LOC103830056 [Brassica rapa]	K05868 CCNB1; G2/mitotic-specific cyclin-B1	ko04068:FoxO signaling pathway;ko04110:Cell cycle;ko04114:Oocyte meiosis;ko04115:p53 signaling pathway;ko04218:Cellular senescence;ko04626:Plant-pathogen interaction;ko04626:Plant-pathogen interaction;ko04914:Progesterone-mediated oocyte maturation;	NA	NA	NA
BnaA07G0200400ZS	1	1.3714	1.30623	0.859702	0.287383	0.202312	0.37667	0.159484	0.048067	0.122481	0.780272	0.741427	0.627961	0.26545	0.187842	0.483114	0.09258	0.039957	0.182433	Zinc finger protein WIP2 OS=Arabidopsis thaliana GN=WIP2 PE=1 SV=1	Zinc finger, C2H2 type	PREDICTED: protein TRANSPARENT TESTA 1-like isoform X2 [Brassica rapa]	K12309 GLB1, ELNR1; beta-galactosidase [EC:3.2.1.23]	ko00052:Galactose metabolism;ko00511:Other glycan degradation;ko00531:Glycosaminoglycan degradation;ko00600:Sphingolipid metabolism;ko00604:Glycosphingolipid biosynthesis - ganglio series;ko04142:Lysosome;ko04626:Plant-pathogen interaction;	GO:0046872;GO:0003674;GO:0005488;GO:0043167;GO:0043169;	NA	NA
BnaA07G0201800ZS	1	8.72251	7.75723	7.26173	0.671363	0.786405	0.69982	0.773392	0.906075	0.584787	7.47815	6.39156	6.42066	0.826033	0.72549	0.463854	0.381908	0.75322	0.979582	Scarecrow-like protein 27 OS=Arabidopsis thaliana GN=SCL27 PE=2 SV=1	GRAS domain family	BnaA07g37990D [Brassica napus]	K14494 DELLA; DELLA protein	ko04075:Plant hormone signal transduction;	NA	NA	NA
BnaA07G0217200ZS	1	3.59167	2.81606	3.4219	2.43275	2.46815	1.92658	2.76864	2.40387	2.96851	2.91946	2.88657	3.08559	2.96328	3.03525	2.59595	1.65756	1.89187	2.64893	Poly(A) RNA polymerase cid14 OS=Schizosaccharomyces pombe (strain 972 / ATCC 24843) GN=cid14 PE=1 SV=2	Nucleotidyltransferase domain	PREDICTED: uncharacterized protein LOC103830317 isoform X1 [Brassica rapa]	K06236 COL1A; collagen type I alpha	ko04151:PI3K-Akt signaling pathway;ko04510:Focal adhesion;ko04512:ECM-receptor interaction;ko04611:Platelet activation;ko04626:Plant-pathogen interaction;ko04926:Relaxin signaling pathway;ko04974:Protein digestion and absorption;	GO:0016779;GO:0003674;GO:0003824;GO:0016740;GO:0016772;	NA	NA
BnaA07G0218400ZS	1	20.5882	21.7481	17.2845	2.97668	2.16699	3.39505	2.41804	1.56614	3.87673	13.5187	17.9136	14.1265	2.45907	3.79992	2.88801	3.2546	3.18053	4.77326	Protein ASPARTIC PROTEASE IN GUARD CELL 1 OS=Arabidopsis thaliana GN=ASPG1 PE=1 SV=1	Xylanase inhibitor C-terminal	BnaA07g19080D [Brassica napus]	K01381 PEP4; saccharopepsin [EC:3.4.23.25]	ko04138:Autophagy - yeast;ko04626:Plant-pathogen interaction;	GO:0004190;GO:0003674;GO:0003824;GO:0004175;GO:0008233;GO:0070011;GO:0016787;GO:0070001;GO:0140096;	NA	NA
BnaA07G0223600ZS	1	2.1338	1.77167	2.13759	0.73657	0.827587	0.396416	0.494584	0.396033	0.183487	1.80383	1.17341	1.78883	0.728122	0.959734	0.544275	0.186835	0.105002	0.549457	Homeobox-leucine zipper protein GLABRA 2 OS=Arabidopsis thaliana GN=GL2 PE=2 SV=3	Homeobox domain	BnaA07g19690D [Brassica napus]	K09338 HD-ZIP; homeobox-leucine zipper protein	ko04626:Plant-pathogen interaction;	GO:0003700;GO:0140110;GO:0003674;	NA	NA
BnaA07G0224100ZS	1	1.87079	1.59919	1.16305	0.168395	0.190341	0.076842	0.079751	0.074462	0.034708	1.01417	0.79768	0.670326	0.380999	0.448666	0.169313	0.103906	0.089557	0.124447	Regulator of telomere elongation helicase 1 OS=Danio rerio GN=rtel1 PE=3 SV=1	DEAD_2	BnaA07g19750D [Brassica napus]	K11136 RTEL1; regulator of telomere elongation helicase 1 [EC:3.6.4.12]	ko04626:Plant-pathogen interaction;	GO:0003676;GO:0003674;GO:0005488;GO:0097159;GO:1901363;	NA	NA
BnaA07G0224300ZS	1	13.5936	13.7198	11.461	5.38196	6.18229	8.77506	4.71824	6.00173	4.8392	12.5143	10.938	9.68603	4.70322	5.75721	5.93699	4.27186	4.94435	4.52562	Protein SYS1 homolog OS=Dictyostelium discoideum GN=sys1 PE=3 SV=1	Integral membrane protein S linking to the trans Golgi network	PREDICTED: protein SYS1 homolog [Brassica rapa]	NA NA	NA	NA	NA	NA
BnaA07G0317200ZS	1	2.68859	2.09483	2.66793	0.940606	1.01762	0.783399	0.393742	0.641778	0.424575	2.36759	2.21822	1.97942	1.15751	1.55354	1.65972	0.40123	0.595889	0.581282	Potassium transporter 6 OS=Arabidopsis thaliana GN=POT6 PE=2 SV=1	K+ potassium transporter	PREDICTED: potassium transporter 6 [Brassica rapa]	K03549 kup; KUP system potassium uptake protein	ko04626:Plant-pathogen interaction;	GO:0015079;GO:0003674;GO:0046873;GO:0005215;GO:0022857;GO:0008324;GO:0015075;GO:0015077;GO:0015318;GO:0022890;	NA	NA
BnaA07G0320700ZS	1	20.5273	20.1186	18.678	0.724684	0.68117	0.452678	0.147014	0	0.062704	18.5064	16.4385	17.3338	0.503039	0.61186	0.280877	0.241809	0.031521	0.283674	Endoglucanase 8 OS=Arabidopsis thaliana GN=CEL1 PE=2 SV=1	Glycosyl hydrolase family 9	PREDICTED: endoglucanase 8 [Brassica rapa]	K01179 E3.2.1.4; endoglucanase [EC:3.2.1.4]	ko00500:Starch and sucrose metabolism;ko02020:Two-component system;	GO:0004553;GO:0003674;GO:0003824;GO:0016787;GO:0016798;	NA	NA
BnaA07G0332300ZS	1	15.6094	13.5426	15.9321	10.0237	7.37277	8.90236	7.55561	7.66801	8.69037	14.5959	15.1665	13.0961	10.6756	12.5808	10.001	7.23753	8.96774	9.76069	Translation initiation factor eIF-2B subunit alpha OS=Dictyostelium discoideum GN=eif2b1 PE=3 SV=1	Initiation factor 2 subunit family	BnaA07g30100D [Brassica napus]	K03239 EIF2B1; translation initiation factor eIF-2B subunit alpha	ko03013:RNA transport;ko04626:Plant-pathogen interaction;	NA	GO:0044237;GO:0008152;GO:0008150;GO:0009987;	NA
BnaA07G0347900ZS	1	2.78892	2.14419	2.94524	1.3377	1.36066	0.990598	1.54162	1.73746	2.03335	2.4505	1.81809	3.06943	1.52254	1.60005	1.13717	0.821428	0.789876	1.35299	Probable beta-1,3-galactosyltransferase 18 OS=Arabidopsis thaliana GN=B3GALT18 PE=2 SV=1	Galactosyltransferase	BnaA07g31750D [Brassica napus]	K14413 GALT1; beta-1,3-galactosyltransferase [EC:2.4.1.-]	ko00513:Various types of N-glycan biosynthesis;ko04626:Plant-pathogen interaction;	NA	GO:0006486;GO:0008152;GO:0006464;GO:0006807;GO:0008150;GO:0009058;GO:0009059;GO:0009100;GO:0009101;GO:0009987;GO:0019538;GO:0034645;GO:0036211;GO:0043170;GO:0043412;GO:0043413;GO:0044237;GO:0044238;GO:0044249;GO:0044260;GO:0044267;GO:0070085;GO:0071704;GO:1901135;GO:1901137;GO:1901564;GO:1901566;GO:1901576;	NA
BnaA07G0349200ZS	1	3.21732	3.53119	3.48077	1.14623	0.818141	0.987828	0	0.155495	0	3.751	2.71193	2.72309	2.14995	2.58797	1.20904	0.598367	0.179403	0.091721	--	zinc-finger of the FCS-type, C2-C2	BnaA07g31870D [Brassica napus]	NA NA	NA	NA	NA	NA
BnaA07G0370300ZS	1	13.6416	12.2628	10.8378	8.74328	5.66197	4.10635	6.21695	6.73728	8.7282	13.156	10.8938	12.4114	7.98737	11.5925	7.32093	7.22443	7.59122	8.082	Probable eukaryotic translation initiation factor 5-2 OS=Arabidopsis thaliana GN=At1g77840 PE=2 SV=1	eIF4-gamma/eIF5/eIF2-epsilon	BnaA07g33730D [Brassica napus]	K03262 EIF5; translation initiation factor 5	ko03013:RNA transport;ko04214:Apoptosis - fly;ko04626:Plant-pathogen interaction;	GO:0003743;GO:0003674;GO:0003676;GO:0003723;GO:0005488;GO:0008135;GO:0097159;GO:1901363;	NA	NA
BnaA07G0373600ZS	1	0.904995	0.941056	0.582419	0.403667	0.208931	0.151179	0.126686	0.212017	0.278338	0.866534	0.692179	0.416051	0.436413	0.563173	0.31678	0.376647	0.18934	0.367837	Probable pectin methyltransferase QUA2 OS=Arabidopsis thaliana GN=QUA2 PE=1 SV=2	Putative S-adenosyl-L-methionine-dependent methyltransferase	PREDICTED: probable pectin methyltransferase QUA2 [Brassica rapa]	K16302 CNNM; metal transporter CNNM	ko04626:Plant-pathogen interaction;	GO:0008168;GO:0003674;GO:0003824;GO:0016740;GO:0016741;	NA	NA
BnaA07G0376300ZS	1	9.02245	10.5853	10.7088	3.60681	4.91665	3.12062	5.08276	6.62038	6.58227	10.375	9.34226	9.20663	4.01057	5.64604	4.69715	3.97722	3.56886	4.31443	Alpha,alpha-trehalose-phosphate synthase [UDP-forming] 1 OS=Arabidopsis thaliana GN=TPS1 PE=1 SV=1	Trehalose-phosphatase	BnaA07g34230D [Brassica napus]	K16055 TPS; trehalose 6-phosphate synthase/phosphatase [EC:2.4.1.15 3.1.3.12]	ko00500:Starch and sucrose metabolism;ko04626:Plant-pathogen interaction;	GO:0003824;GO:0003674;	NA	NA
BnaA07G0376600ZS	1	9.87108	8.46045	9.44198	5.01679	5.75679	4.23554	4.57512	5.5591	6.02741	7.50179	8.06764	7.31485	4.66377	8.47381	7.85499	4.7946	3.96792	3.82604	Mechanosensitive ion channel protein 6 OS=Arabidopsis thaliana GN=MSL6 PE=1 SV=1	Mechanosensitive ion channel	BnaA07g34260D [Brassica napus]	K17535 TNNI3K; serine/threonine-protein kinase TNNI3K [EC:2.7.11.1]	ko04626:Plant-pathogen interaction;	NA	NA	GO:0016020;GO:0005575;
BnaA07G0376700ZS	1	15.489	16.8169	16.3519	8.07037	7.75794	6.72332	4.45951	4.91192	5.33953	15.6935	14.7256	16.6279	6.60022	10.8135	8.86713	3.45696	3.80203	4.34745	Uncharacterized membrane protein sll0875 OS=Synechocystis sp. (strain PCC 6803 / Kazusa) GN=sll0875 PE=3 SV=1	Integral membrane protein DUF92	BnaA07g34270D [Brassica napus]	K04730 IRAK1; interleukin-1 receptor-associated kinase 1 [EC:2.7.11.1]	ko04010:MAPK signaling pathway;ko04064:NF-kappa B signaling pathway;ko04620:Toll-like receptor signaling pathway;ko04624:Toll and Imd signaling pathway;ko04626:Plant-pathogen interaction;ko04722:Neurotrophin signaling pathway;	NA	NA	GO:0016021;GO:0005575;GO:0016020;GO:0031224;GO:0044425;
BnaA07G0378600ZS	1	8.96764	4.88046	8.42438	3.51507	4.3182	1.91533	3.28813	2.5922	2.67613	5.99516	5.91571	5.24765	2.24662	5.55661	4.4273	1.52049	1.46029	2.75373	Pyrophosphate-energized membrane proton pump 2 OS=Arabidopsis thaliana GN=AVPL1 PE=1 SV=2	Inorganic H+ pyrophosphatase	BnaA07g34510D [Brassica napus]	K01507 ppa; inorganic pyrophosphatase [EC:3.6.1.1]	ko00190:Oxidative phosphorylation;	GO:0004427;GO:0003674;GO:0003824;GO:0016462;GO:0016787;GO:0016817;GO:0016818;	NA	NA
BnaA07G0379500ZS	1	40.75	44.8685	46.9396	24.0121	18.9705	20.7845	16.1889	19.1749	19.0275	36.4637	46.2543	38.1335	21.6261	32.8059	26.9695	15.4811	11.7919	17.575	NADH dehydrogenase [ubiquinone] iron-sulfur protein 8-A, mitochondrial OS=Arabidopsis thaliana GN=At1g79010 PE=2 SV=1	4Fe-4S dicluster domain	PREDICTED: NADH dehydrogenase [ubiquinone] iron-sulfur protein 8-A, mitochondrial [Brassica rapa]	K03941 NDUFS8; NADH dehydrogenase (ubiquinone) Fe-S protein 8 [EC:7.1.1.2]	ko00190:Oxidative phosphorylation;ko04714:Thermogenesis;ko04723:Retrograde endocannabinoid signaling;	GO:0009055;GO:0003674;GO:0003824;GO:0016491;	NA	NA
BnaA07G0379600ZS	1	6.44342	5.07605	6.60128	2.90546	2.77361	2.1089	2.01561	2.28468	2.89118	5.24086	4.18917	5.17399	1.6617	2.68911	2.27311	1.83795	1.54209	2.74184	Enhancer of polycomb homolog 2 OS=Mus musculus GN=Epc2 PE=2 SV=2	Enhancer of polycomb-like	BnaA07g34590D [Brassica napus]	K11322 EPC; enhancer of polycomb-like protein	ko04626:Plant-pathogen interaction;	NA	NA	GO:0032777;GO:0000123;GO:0005622;GO:0005575;GO:0005623;GO:0005634;GO:0005654;GO:0043231;GO:0031248;GO:0031974;GO:0031981;GO:0032991;GO:0035267;GO:0043189;GO:0043226;GO:0043227;GO:0043229;GO:0043233;GO:0044422;GO:0044424;GO:0044428;GO:0044446;GO:0044451;GO:0044464;GO:0070013;GO:1902493;GO:1902494;GO:1902562;GO:1990234;
BnaA07G0379800ZS	1	5.14733	6.24876	4.72197	1.53353	1.29664	0.807447	1.01113	1.01452	1.10775	3.71642	5.0968	4.79868	1.25905	2.59026	1.89006	0.95374	0.680737	1.18796	DnaJ homolog subfamily C member 14 OS=Homo sapiens GN=DNAJC14 PE=2 SV=2	DnaJ domain	BnaC06g39440D [Brassica napus]	K09534 DNAJC14; DnaJ homolog subfamily C member 14	ko04626:Plant-pathogen interaction;	NA	NA	NA
BnaA07G0380000ZS	1	5.9816	6.30811	6.59656	0.891546	0.91103	1.12245	0.240467	0.47956	0.382834	5.12954	5.46247	4.05876	0.625711	1.20754	1.10074	0.275536	0.49857	0.342807	--	--	PREDICTED: uncharacterized protein LOC103832383 [Brassica rapa]	NA NA	NA	NA	NA	NA
BnaA07G0382500ZS	1	3.87776	3.47998	3.57531	0.829983	0.461943	0.772755	0.276787	0.270953	0.102849	2.85906	2.86507	2.67037	0.479155	0.904376	1.00259	0.084711	0.123917	0.115973	--	Protein of unknown function (DUF620)	BnaA07g34910D [Brassica napus]	K11426 SMYD; [histone H3]-lysine4/36 N-trimethyltransferase SMYD [EC:2.1.1.354 2.1.1.357]	ko00310:Lysine degradation;ko04626:Plant-pathogen interaction;	NA	NA	NA
BnaA08G0029500ZS	1	2.29311	1.85245	2.71202	0.538906	0.615286	0.617653	0.49459	0.661309	0.426038	1.41249	1.59725	1.11515	0.677882	0.972521	0.95694	0.388434	0.084116	0.515006	--	Protein of unknown function (DUF620)	PREDICTED: uncharacterized protein LOC103832914 [Brassica rapa]	K11426 SMYD; [histone H3]-lysine4/36 N-trimethyltransferase SMYD [EC:2.1.1.354 2.1.1.357]	ko00310:Lysine degradation;ko04626:Plant-pathogen interaction;	NA	NA	NA
BnaA08G0033100ZS	1	9.05362	8.76706	7.26603	4.20824	5.21055	7.66605	2.7682	3.69986	3.79404	8.99573	6.49447	4.36614	4.82885	3.61118	4.0092	1.61166	1.62876	2.33426	-	-	-	-	-	-	-	-
BnaA08G0033200ZS	1	10.5207	13.1551	10.291	8.54608	7.27967	10.6582	2.85641	4.02431	6.18058	13.6058	9.95841	9.09333	5.91129	6.62416	5.44928	2.11075	2.1235	3.66163	--	--	BnaA08g02740D [Brassica napus]	NA NA	NA	NA	NA	NA
BnaA08G0034900ZS	1	8.68249	8.07829	8.22341	0.860473	0.786938	0.330936	0.059332	0.079311	0.244962	7.42693	7.18241	8.11724	0	0.408024	0.186352	0	0	0.110409	Transcription factor DIVARICATA OS=Antirrhinum majus GN=DIVARICATA PE=2 SV=1	Myb-like DNA-binding domain	BnaA08g29670D [Brassica napus]	K08869 ADCK, ABC1; aarF domain-containing kinase	ko04626:Plant-pathogen interaction;	GO:0003682;GO:0003674;GO:0005488;	NA	NA
BnaA08G0035900ZS	1	19.0382	17.41	18.854	13.4989	13.5576	9.08101	12.9926	12.4222	16.4883	15.938	16.9282	16.9003	11.6524	12.8443	14.8579	10.2404	12.1721	12.8228	Signal recognition particle 54 kDa protein 3 OS=Arabidopsis thaliana GN=SRP-54C PE=2 SV=2	SRP54-type protein, helical bundle domain	PREDICTED: signal recognition particle 54 kDa protein 3-like [Brassica rapa]	K03106 SRP54, ffh; signal recognition particle subunit SRP54 [EC:3.6.5.4]	ko02024:Quorum sensing;ko03060:Protein export;ko03070:Bacterial secretion system;ko04626:Plant-pathogen interaction;	GO:0000166;GO:0003674;GO:0005488;GO:0036094;GO:0097159;GO:1901265;GO:1901363;	NA	NA
BnaA08G0036200ZS	1	25.0309	20.5693	23.4959	15.4039	13.9032	13.9674	10.4876	10.7671	11.522	21.2821	18.1099	16.4462	13.2454	14.2127	13.0778	11.1835	10.1962	9.64499	Chorismate synthase, chloroplastic OS=Arabidopsis thaliana GN=EMB1144 PE=2 SV=2	Chorismate synthase	PREDICTED: chorismate synthase, chloroplastic [Brassica rapa]	K01736 aroC; chorismate synthase [EC:4.2.3.5]	ko00400:Phenylalanine, tyrosine and tryptophan biosynthesis;	GO:0004107;GO:0003674;GO:0003824;GO:0016829;GO:0016835;GO:0016838;	NA	NA
BnaA08G0037200ZS	1	4.12254	5.33725	4.71113	0.217591	0.499477	0.138104	0.25002	0.218813	0.358302	3.83136	4.42552	2.74929	0.225481	0.413288	0.324443	0.608289	0.191506	0.759882	Putative DNA-binding protein At1g48610 OS=Arabidopsis thaliana GN=At1g48610 PE=1 SV=1	AT hook motif	BnaA08g03140D [Brassica napus]	K01598 PPCDC, coaC; phosphopantothenoylcysteine decarboxylase [EC:4.1.1.36]	ko00770:Pantothenate and CoA biosynthesis;	NA	NA	GO:0000785;GO:0005622;GO:0005575;GO:0005623;GO:0005694;GO:0043226;GO:0043228;GO:0043229;GO:0043232;GO:0044422;GO:0044424;GO:0044427;GO:0044446;GO:0044464;
BnaA08G0038100ZS	1	8.49137	8.37428	10.1038	4.28555	4.12322	3.37942	2.65517	2.29975	2.74095	8.10328	5.26299	6.53575	2.22933	2.4807	2.75201	1.05303	1.48926	1.93815	Putative 3,4-dihydroxy-2-butanone kinase OS=Solanum lycopersicum GN=DHBK PE=2 SV=1	DAK2 domain	BnaA08g03250D [Brassica napus]	K00863 DAK, TKFC; triose/dihydroxyacetone kinase / FAD-AMP lyase (cyclizing) [EC:2.7.1.28 2.7.1.29 4.6.1.15]	ko00051:Fructose and mannose metabolism;ko00561:Glycerolipid metabolism;ko00680:Methane metabolism;ko04622:RIG-I-like receptor signaling pathway;	GO:0004371;GO:0003674;GO:0003824;GO:0016301;GO:0016740;GO:0016772;GO:0016773;	NA	NA
BnaA08G0039900ZS	1	19.3955	19.4119	18.0422	7.76966	8.48578	5.33597	2.95895	3.02155	3.05003	19.5666	18.1644	20.8187	4.77256	4.66227	4.93608	3.07759	3.38506	3.32568	--	NYN domain	PREDICTED: uncharacterized protein LOC103833025 [Brassica rapa]	NA NA	NA	NA	NA	NA
BnaA08G0041700ZS	1	35.4666	44.1841	45.1112	20.7575	16.3125	21.5636	16.8472	17.2523	17.9214	38.4913	38.0988	47.0004	26.1729	24.8588	28.2299	20.878	14.875	22.5946	Signal recognition particle 19 kDa protein OS=Arabidopsis thaliana GN=SRP19 PE=1 SV=1	SRP19 protein	PREDICTED: signal recognition particle 19 kDa protein [Brassica rapa]	K03105 SRP19; signal recognition particle subunit SRP19	ko03060:Protein export;ko04626:Plant-pathogen interaction;	NA	GO:0006614;GO:0008104;GO:0006605;GO:0006612;GO:0006613;GO:0006810;GO:0006886;GO:0008150;GO:0015031;GO:0015833;GO:0033036;GO:0033365;GO:0034613;GO:0042886;GO:0045047;GO:0045184;GO:0046907;GO:0051179;GO:0051234;GO:0051641;GO:0051649;GO:0070727;GO:0070972;GO:0071702;GO:0071705;GO:0072594;GO:0072599;GO:0072657;GO:0090150;	NA
BnaA08G0042200ZS	1	6.28004	4.68741	5.2436	2.99923	2.73982	2.5972	2.68124	2.42608	3.14732	5.72588	5.34802	5.35663	3.71032	4.06243	2.8443	1.84887	2.06157	3.10825	ATP-dependent DNA helicase 2 subunit KU80 OS=Arabidopsis thaliana GN=KU80 PE=1 SV=1	Ku70/Ku80 C-terminal arm	PREDICTED: ATP-dependent DNA helicase 2 subunit KU80 [Brassica rapa]	K10885 XRCC5, KU80, G22P2; ATP-dependent DNA helicase 2 subunit 2	ko03450:Non-homologous end-joining;ko04626:Plant-pathogen interaction;	NA	GO:0000723;GO:0051276;GO:0008152;GO:0006139;GO:0006259;GO:0006725;GO:0006807;GO:0006996;GO:0008150;GO:0009987;GO:0016043;GO:0032200;GO:0034641;GO:0042592;GO:0043170;GO:0044237;GO:0044238;GO:0044260;GO:0046483;GO:0060249;GO:0065007;GO:0065008;GO:0071704;GO:0071840;GO:0090304;GO:1901360;	NA
BnaA08G0043200ZS	1	11.656	11.3261	11.0953	3.27308	3.41552	3.10107	3.20687	3.19415	2.3925	10.9228	8.23871	9.98385	2.36081	2.51962	2.38865	1.25755	1.31907	2.12157	DeSI-like protein At4g17486 OS=Arabidopsis thaliana GN=At4g17486 PE=2 SV=1	PPPDE putative peptidase domain	PREDICTED: deSI-like protein At4g17486 [Brassica rapa]	K17804 TIM44; mitochondrial import inner membrane translocase subunit TIM44	ko04626:Plant-pathogen interaction;ko04626:Plant-pathogen interaction;	NA	NA	NA
BnaA08G0044200ZS	1	3.92637	2.64258	2.59436	0.644615	0.297409	0.363763	0.13402	0.202201	0.049064	1.94444	1.91797	1.26907	0.361467	0.353903	0.302858	0.135185	0.08548	0.064898	Lysine histidine transporter-like 8 OS=Arabidopsis thaliana GN=AATL1 PE=1 SV=1	Transmembrane amino acid transporter protein	PREDICTED: lysine histidine transporter-like 8 [Brassica rapa]	K14209 SLC36A, PAT; solute carrier family 36 (proton-coupled amino acid transporter)	ko04138:Autophagy - yeast;ko04626:Plant-pathogen interaction;ko04626:Plant-pathogen interaction;ko04974:Protein digestion and absorption;	NA	NA	NA
BnaA08G0044900ZS	1	37.3819	41.0653	38.5931	25.0985	21.3068	22.9394	22.7295	19.74	23.7316	40.6784	36.8874	36.6701	29.4068	30.9407	29.4912	29.8328	22.9837	26.6649	Succinate dehydrogenase subunit 5, mitochondrial OS=Arabidopsis thaliana GN=SDH5 PE=1 SV=1	Domain of unknown function (DUF4370)	BnaA08g03800D [Brassica napus]	NA NA	NA	NA	NA	NA
BnaA08G0045900ZS	1	4.01699	3.72769	4.00972	1.71789	1.06258	1.28623	1.109	0.757705	0.822041	2.80912	2.91487	2.75669	0.651326	0.677171	0.926683	0.88567	0.89063	0.952755	Tubby-like F-box protein 6 OS=Arabidopsis thaliana GN=TULP6 PE=2 SV=1	F-box-like	PREDICTED: tubby-like F-box protein 6 [Brassica rapa]	K19600 TUB, TULP; tubby and related proteins	ko04626:Plant-pathogen interaction;	NA	NA	NA
BnaA08G0046800ZS	1	1.25293	1.38571	1.5841	0.12257	0.114518	0	0.070905	0.133703	0.271713	1.36651	1.22871	0.86379	0.388444	0.327652	0	0.135637	0.021647	0	Cyclin-A3-2 OS=Arabidopsis thaliana GN=CYCA3-2 PE=2 SV=1	Cyclin, C-terminal domain	PREDICTED: cyclin-A3-2-like [Brassica rapa]	K06627 CCNA; cyclin-A	ko04110:Cell cycle;ko04152:AMPK signaling pathway;ko04218:Cellular senescence;ko04626:Plant-pathogen interaction;ko04626:Plant-pathogen interaction;ko04914:Progesterone-mediated oocyte maturation;	NA	NA	GO:0005634;GO:0005622;GO:0005575;GO:0005623;GO:0043231;GO:0043226;GO:0043227;GO:0043229;GO:0044424;GO:0044464;
BnaA08G0047700ZS	1	7.93608	8.97101	10.4418	4.90626	5.59903	5.63686	6.9036	7.28481	8.07128	9.56105	9.91693	9.05026	5.76941	4.38995	5.11609	4.78811	5.68318	5.59567	Probable BOI-related E3 ubiquitin-protein ligase 3 OS=Arabidopsis thaliana GN=BRG3 PE=1 SV=1	Zinc finger, C3HC4 type (RING finger)	BnaA08g04120D [Brassica napus]	K19042 BOI; E3 ubiquitin-protein ligase BOI and related proteins [EC:2.3.2.27]	ko04626:Plant-pathogen interaction;	GO:0005515;GO:0003674;GO:0005488;	NA	NA
BnaA08G0048400ZS	1	8.89563	10.147	9.1959	3.13754	3.35735	2.59444	1.24539	1.05504	0.660764	9.26447	8.12749	7.72841	2.25175	2.34099	2.16951	0.665513	0.896444	0.791597	--	Remorin, C-terminal region	PREDICTED: uncharacterized protein LOC103833110 [Brassica rapa]	NA NA	NA	NA	NA	NA
BnaA08G0049700ZS	1	11.2602	12.2758	11.4675	4.64951	4.89741	6.01284	4.69049	4.50279	4.61182	11.1283	11.463	10.9869	5.92478	6.45868	5.656	3.8103	3.19461	4.79333	Prolyl-tRNA synthetase associated domain-containing protein 1 OS=Bos taurus GN=PRORSD1 PE=2 SV=1	Aminoacyl-tRNA editing domain	PREDICTED: prolyl-tRNA synthetase associated domain-containing protein 1-like [Brassica rapa]	K10706 SETX, ALS4; senataxin [EC:3.6.4.-]	ko04626:Plant-pathogen interaction;	GO:0002161;GO:0003674;GO:0003824;GO:0016787;GO:0016788;GO:0052689;GO:0140098;GO:0140101;	NA	NA
BnaA08G0051300ZS	1	19.0506	18.0934	17.6078	13.2117	13.446	13.3318	13.119	12.9463	14.6191	16.5683	19.9793	17.5617	13.3541	15.1002	15.1857	11.7469	11.8775	13.6786	Polypyrimidine tract-binding protein homolog 3 OS=Arabidopsis thaliana GN=At1g43190 PE=2 SV=1	-	BnaA08g04480D [Brassica napus]	K14948 PTBP2, NPTB; polypyrimidine tract-binding protein 2	ko04626:Plant-pathogen interaction;	GO:0003676;GO:0003674;GO:0005488;GO:0097159;GO:1901363;	NA	NA
BnaA08G0052000ZS	1	91.5032	87.8046	87.0555	27.7026	22.7751	23.8662	27.4417	21.4612	30.776	83.7063	81.2129	80.2082	31.0606	34.7699	27.835	29.2245	27.012	34.9872	Serine hydroxymethyltransferase 4 OS=Arabidopsis thaliana GN=SHM4 PE=1 SV=1	Serine hydroxymethyltransferase	BnaCnng62500D [Brassica napus]	K00600 glyA, SHMT; glycine hydroxymethyltransferase [EC:2.1.2.1]	ko00260:Glycine, serine and threonine metabolism;ko00460:Cyanoamino acid metabolism;ko00630:Glyoxylate and dicarboxylate metabolism;ko00670:One carbon pool by folate;ko00680:Methane metabolism;	GO:0004372;GO:0003674;GO:0003824;GO:0016740;GO:0016741;GO:0016742;	NA	NA
BnaA08G0054400ZS	1	22.3933	28.9285	19.7671	8.8719	12.9768	16.414	15.9153	8.891	17.6182	23.0159	20.7196	14.4262	7.36921	7.81959	6.64024	12.6402	10.4102	9.65037	--	--	BnaA03g40750D [Brassica napus]	NA NA	NA	NA	NA	NA
BnaA08G0060000ZS	1	9.02017	8.1151	6.34456	3.64229	2.82057	2.62254	1.95154	2.46046	1.93792	6.57046	5.82884	5.78707	2.80051	2.89723	2.42783	1.89384	2.1596	1.85164	--	--	BnaA08g29770D [Brassica napus]	NA NA	NA	NA	NA	NA
BnaA08G0066500ZS	1	12.3302	13.4072	11.2684	8.94477	6.61092	5.99591	6.55852	6.36144	7.65073	12.541	12.917	11.9632	9.078	8.7177	7.93087	5.38757	5.21279	6.54865	Alkylated DNA repair protein alkB homolog 8 OS=Mus musculus GN=Alkbh8 PE=1 SV=1	Methyltransferase domain	PREDICTED: alkylated DNA repair protein alkB homolog 8 [Brassica rapa]	K10770 ALKBH8, TRM9; alkylated DNA repair protein alkB homolog 8 [EC:1.14.11.- 2.1.1.229]	ko04626:Plant-pathogen interaction;	NA	GO:0008152;GO:0008150;	NA
BnaA08G0067000ZS	1	4.92192	3.65644	3.60292	2.41944	1.89995	1.91963	1.77955	1.61983	2.75187	1.84572	2.35037	3.91846	2.04563	2.15448	2.1938	1.6564	2.07519	1.63866	Endoplasmic reticulum-Golgi intermediate compartment protein 3 OS=Danio rerio GN=ergic3 PE=2 SV=1	Probable lipid transfer	PREDICTED: endoplasmic reticulum-Golgi intermediate compartment protein 3 [Brassica rapa]	K19827 MACF1; microtuble-actin crosslinking factor 1	ko04626:Plant-pathogen interaction;	NA	NA	NA
BnaA08G0095600ZS	1	3.68764	3.93429	4.11322	2.36614	2.55551	2.0758	2.05108	2.42997	2.79182	3.50654	4.10615	3.30397	2.41133	3.34752	2.88054	2.00471	1.90438	1.92619	Ubiquitin-like-specific protease ESD4 OS=Arabidopsis thaliana GN=ESD4 PE=1 SV=1	Ulp1 protease family, C-terminal catalytic domain	PREDICTED: ubiquitin-like-specific protease ESD4 isoform X1 [Brassica rapa]	K08592 SENP1; sentrin-specific protease 1 [EC:3.4.22.68]	ko04626:Plant-pathogen interaction;ko04626:Plant-pathogen interaction;	NA	GO:0006508;GO:0008152;GO:0006807;GO:0008150;GO:0019538;GO:0043170;GO:0044238;GO:0071704;GO:1901564;	NA
BnaA08G0096300ZS	1	6.05337	6.95125	5.638	2.94493	2.38544	3.10819	1.85051	2.64207	2.24479	4.95505	5.64911	4.71103	3.54806	4.04706	3.83502	2.17749	2.84698	2.06609	40S ribosomal protein S16-3 OS=Arabidopsis thaliana GN=RPS16C PE=2 SV=1	Ribosomal protein S9/S16	BnaC03g22570D [Brassica napus]	K02960 RP-S16e, RPS16; small subunit ribosomal protein S16e	ko03010:Ribosome;ko04626:Plant-pathogen interaction;	GO:0003735;GO:0003674;GO:0005198;	NA	NA
BnaA08G0097800ZS	1	8.29502	8.7849	8.02277	2.57257	1.27804	2.00651	0.86708	0.717444	0.526208	5.86534	7.07111	6.60402	1.25025	1.06009	0.874752	0.381925	0.472235	0.948934	Oligopeptide transporter 3 OS=Arabidopsis thaliana GN=OPT3 PE=2 SV=3	OPT oligopeptide transporter protein	PREDICTED: oligopeptide transporter 3 [Brassica rapa]	K04773 sppA; protease IV [EC:3.4.21.-]	ko04626:Plant-pathogen interaction;	NA	GO:0055085;GO:0006810;GO:0008150;GO:0051179;GO:0051234;	NA
BnaA08G0102300ZS	1	31.4815	28.7091	28.7231	11.2071	11.2286	11.1639	5.25733	7.5929	3.62592	21.6624	15.8827	27.5955	7.56247	7.41325	9.65034	2.58177	10.1268	6.51238	--	--	PREDICTED: shematrin-like protein 2 [Brassica rapa]	NA NA	NA	NA	NA	NA
BnaA08G0104900ZS	1	82.5363	85.1383	74.9838	45.1583	32.0004	39.472	26.5759	23.1548	24.8996	72.8309	73.9851	72.8742	40.6099	39.6594	33.9681	32.5101	32.1379	33.1749	60S ribosomal protein L15-1 OS=Arabidopsis thaliana GN=RPL15A PE=2 SV=1	Ribosomal L15	PREDICTED: 60S ribosomal protein L15-1-like [Brassica rapa]	K02877 RP-L15e, RPL15; large subunit ribosomal protein L15e	ko03010:Ribosome;ko04626:Plant-pathogen interaction;	GO:0003735;GO:0003674;GO:0005198;	NA	NA
BnaA08G0110600ZS	1	3.24777	2.53707	2.93824	0.422708	0.328669	0.168815	0.202796	0.347566	0.291902	2.36165	2.36996	1.93903	0.520804	0.486127	0.305296	0.265344	0.349754	0.314826	Protein CHUP1, chloroplastic OS=Arabidopsis thaliana GN=CHUP1 PE=1 SV=1	--	BnaA08g08860D [Brassica napus]	K05747 WAS; Wiskott-Aldrich syndrome protein	ko04062:Chemokine signaling pathway;ko04520:Adherens junction;ko04530:Tight junction;ko04626:Plant-pathogen interaction;ko04626:Plant-pathogen interaction;ko04626:Plant-pathogen interaction;ko04666:Fc gamma R-mediated phagocytosis;	NA	NA	NA
BnaA08G0128400ZS	1	4.80195	6.80748	5.7603	1.46593	1.30753	1.39264	0.433512	0.737016	0.237139	4.27228	5.18325	3.82369	0.81529	0.829498	1.13589	0.271087	0.208134	0.883259	Protein STAY-GREEN 1, chloroplastic OS=Arabidopsis thaliana GN=SGR1 PE=1 SV=1	Staygreen protein	BnaA08g10510D [Brassica napus]	NA NA	NA	NA	NA	NA
BnaA08G0131700ZS	1	6.97069	6.44913	6.12838	3.42471	3.37859	3.19997	3.6671	4.16553	3.87648	6.05462	5.00175	5.64549	4.0958	3.49137	3.65225	3.21861	3.35183	2.71508	--	Basic region leucine zipper	BnaA08g10920D [Brassica napus]	NA NA	NA	GO:0003700;GO:0140110;GO:0003674;	NA	NA
BnaA08G0133700ZS	1	36.661	45.0562	34.7538	26.8319	17.7074	22.5322	18.1679	18.2426	14.1058	31.3348	34.5169	35.501	24.8848	29.1632	24.9915	15.9948	14.4912	16.4188	NADH dehydrogenase [ubiquinone] 1 beta subcomplex subunit 9 OS=Arabidopsis thaliana GN=CIB22 PE=1 SV=1	Complex 1 protein (LYR family)	BnaA08g11020D [Brassica napus]	K03965 NDUFB9; NADH dehydrogenase (ubiquinone) 1 beta subcomplex subunit 9	ko00190:Oxidative phosphorylation;ko04714:Thermogenesis;ko04723:Retrograde endocannabinoid signaling;	NA	NA	NA
BnaA08G0133900ZS	1	103.878	101.041	91.4028	44.8637	36.9827	39.3329	29.1105	27.256	26.5964	79.7884	90.6702	82.7577	46.6607	51.1791	36.0378	31.7346	28.1626	35.1519	40S ribosomal protein S3a-2 OS=Arabidopsis thaliana GN=RPS3AB PE=2 SV=3	Ribosomal S3Ae family	BnaA08g11040D [Brassica napus]	K02984 RP-S3Ae, RPS3A; small subunit ribosomal protein S3Ae	ko03010:Ribosome;ko04626:Plant-pathogen interaction;	GO:0003735;GO:0003674;GO:0005198;	NA	NA
BnaA08G0137000ZS	1	1.70672	1.34991	1.45907	0.348092	0.267334	0	0.204309	0.138488	0.095321	1.32172	1.37617	0.847137	0.163256	0.212897	0	0.031916	0.08111	0	V-type proton ATPase subunit H OS=Arabidopsis thaliana GN=VHA-H PE=1 SV=1	V-ATPase subunit H	BnaA08g11340D [Brassica napus]	K02144 ATPeV1H; V-type H+-transporting ATPase subunit H	ko00190:Oxidative phosphorylation;ko04142:Lysosome;ko04145:Phagosome;ko04150:mTOR signaling pathway;ko04721:Synaptic vesicle cycle;	NA	NA	GO:0000221;GO:0016469;GO:0005622;GO:0005575;GO:0016020;GO:0005773;GO:0005623;GO:0005737;GO:0005774;GO:0043231;GO:0016471;GO:0031090;GO:0032991;GO:0033176;GO:0033178;GO:0033180;GO:0043226;GO:0043227;GO:0043229;GO:0044422;GO:0044424;GO:0044425;GO:0044437;GO:0044444;GO:0044446;GO:0044464;GO:0098588;GO:0098796;GO:0098805;
BnaA08G0153100ZS	1	15.4493	12.6476	14.3976	4.72841	5.65509	4.4701	0.317406	0.205778	0.259772	13.3121	13.2257	11.518	2.26683	2.67346	2.22495	1.88394	0.628544	1.23844	CBL-interacting serine/threonine-protein kinase 6 OS=Arabidopsis thaliana GN=CIPK6 PE=1 SV=1	NAF domain	PREDICTED: CBL-interacting serine/threonine-protein kinase 6-like [Brassica rapa]	K12761 SNF1; carbon catabolite-derepressing protein kinase [EC:2.7.11.1]	ko04113:Meiosis - yeast;ko04138:Autophagy - yeast;ko04626:Plant-pathogen interaction;	GO:0004672;GO:0003674;GO:0003824;GO:0016301;GO:0016740;GO:0016772;GO:0016773;GO:0140096;	NA	NA
BnaA08G0153900ZS	1	0.94934	0.768627	1.05766	1.00639	1.09995	0.783227	1.09779	1.0551	1.09068	1.08024	1.08694	1.26829	0.877061	0.890985	0.941161	0.708806	0.742326	0.813461	Autophagy-related protein 11 OS=Magnaporthe oryzae (strain 70-15 / ATCC MYA-4617 / FGSC 8958) GN=ATG11 PE=3 SV=3	Autophagy protein Apg17	BnaA08g12890D [Brassica napus]	K17589 RB1CC1; RB1-inducible coiled-coil protein 1	ko04140:Autophagy - animal;ko04211:Longevity regulating pathway;ko04626:Plant-pathogen interaction;ko04626:Plant-pathogen interaction;ko04626:Plant-pathogen interaction;	NA	GO:0006914;GO:0008152;GO:0008150;GO:0009056;GO:0009987;GO:0044237;GO:0044248;GO:0061919;	NA
BnaA08G0156300ZS	1	2.81146	2.03452	2.83928	1.92638	2.38658	1.51631	1.98628	1.99617	2.25152	3.04044	2.93825	2.23021	2.1771	2.44973	2.20914	1.26225	1.51214	1.76012	Villin-4 OS=Arabidopsis thaliana GN=VLN4 PE=1 SV=1	Villin headpiece domain	PREDICTED: villin-4-like [Brassica rapa]	K05768 GSN; gelsolin	ko04626:Plant-pathogen interaction;ko04626:Plant-pathogen interaction;ko04666:Fc gamma R-mediated phagocytosis;ko04810:Regulation of actin cytoskeleton;	GO:0003779;GO:0005515;GO:0003674;GO:0005488;GO:0008092;	NA	NA
BnaA08G0157000ZS	1	55.0403	67.3969	55.4431	32.5671	25.7308	33.2919	25.2323	28.6132	25.5285	54.6098	46.8805	45.7469	28.2808	34.3078	34.7485	46.1207	34.3039	26.0356	--	--	BnaA08g13250D [Brassica napus]	NA NA	NA	NA	NA	NA
BnaA08G0157100ZS	1	11.2666	10.5575	11.7406	10.367	9.15775	7.28055	5.49948	6.85783	5.1442	8.84557	9.57929	10.8895	6.65969	5.8507	6.72932	3.66835	4.95861	5.82306	--	--	BnaA08g13260D [Brassica napus]	NA NA	NA	NA	NA	NA
BnaA08G0157700ZS	1	23.1601	21.2647	23.9686	9.39015	8.32255	7.32702	9.02957	8.76311	12.2646	21.5606	19.78	18.4522	8.67024	6.98112	6.7339	9.04882	9.75908	9.8398	Threonine synthase 1, chloroplastic OS=Arabidopsis thaliana GN=TS1 PE=1 SV=1	Pyridoxal-phosphate dependent enzyme	PREDICTED: threonine synthase 1, chloroplastic [Brassica rapa]	K01733 thrC; threonine synthase [EC:4.2.3.1]	ko00260:Glycine, serine and threonine metabolism;ko00750:Vitamin B6 metabolism;	NA	NA	NA
BnaA08G0163000ZS	1	2.32848	2.17566	2.49057	0.540994	0.968873	0.488768	0.30597	0.274353	0.072358	1.38733	1.43626	0.740384	0.47798	0.329654	0.560118	0.48322	0.302457	0.588828	Prohibitin-1, mitochondrial OS=Arabidopsis thaliana GN=PHB1 PE=1 SV=1	SPFH domain / Band 7 family	PREDICTED: prohibitin-1, mitochondrial-like [Brassica rapa]	K17081 PHB2; prohibitin 2	ko04626:Plant-pathogen interaction;ko04626:Plant-pathogen interaction;	NA	NA	GO:0016020;GO:0005575;
BnaA08G0166500ZS	1	1.10049	0.957171	0.98833	0.428347	0.347726	0.200068	0.435112	0.374561	0.320565	0.914201	0.738735	0.892255	0.387178	0.381046	0.449651	0.331385	0.374078	0.34318	Putative WEB family protein At1g65010, chloroplastic OS=Arabidopsis thaliana GN=At1g65010 PE=1 SV=1	Weak chloroplast movement under blue light	PREDICTED: WEB family protein At4g27595, chloroplastic [Brassica rapa]	NA NA	NA	NA	NA	NA
BnaA08G0167000ZS	1	28.3246	27.1912	29.7623	18.3339	17.724	14.3499	19.1843	19.2906	20.8694	24.0568	23.6764	23.2601	15.4105	20.3861	19.3445	15.13	16.9186	19.4614	Proton pump-interactor 1 OS=Arabidopsis thaliana GN=PPI1 PE=1 SV=2	--	BnaA08g14070D [Brassica napus]	NA NA	NA	NA	NA	NA
BnaA08G0167800ZS	1	44.5119	48.2371	44.4929	40.4914	31.7112	36.3933	25.5587	30.2559	31.1081	35.1547	33.1436	36.4806	29.6464	29.7727	32.1995	29.1694	27.3467	23.9999	Protein translation factor SUI1 homolog 1 OS=Arabidopsis thaliana GN=At4g27130 PE=1 SV=2	Translation initiation factor SUI1	protein translation factor SUI1-1 [Arabidopsis thaliana]	K03113 EIF1, SUI1; translation initiation factor 1	ko03013:RNA transport;ko04626:Plant-pathogen interaction;	GO:0003743;GO:0003674;GO:0003676;GO:0003723;GO:0005488;GO:0008135;GO:0097159;GO:1901363;	NA	NA
BnaA08G0169700ZS	1	8.31756	7.82442	7.54507	1.63293	1.72366	1.65866	0.534342	0.257798	0.212205	7.09977	7.27738	6.93435	0.681474	1.16979	0.960274	0.489388	0.250839	0.576233	65-kDa microtubule-associated protein 2 OS=Arabidopsis thaliana GN=MAP65-2 PE=1 SV=1	Microtubule associated protein (MAP65/ASE1 family)	BnaA08g14310D [Brassica napus]	K16732 PRC1, ASE1, MAP65; Ase1/PRC1/MAP65 family protein	ko04626:Plant-pathogen interaction;ko04626:Plant-pathogen interaction;	NA	GO:0000226;GO:0007017;GO:0007010;GO:0006996;GO:0008150;GO:0009987;GO:0016043;GO:0071840;	NA
BnaA08G0171600ZS	1	33.1757	33.1704	32.3471	15.7109	15.33	16.3683	5.63703	6.5241	5.88917	30.9402	29.3781	31.9839	10.0234	9.37354	8.41458	4.69792	4.55448	7.4702	40S ribosomal protein S10-1 OS=Arabidopsis thaliana GN=RPS10A PE=2 SV=1	Plectin/S10 domain	BnaA08g30820D [Brassica napus]	K02947 RP-S10e, RPS10; small subunit ribosomal protein S10e	ko03010:Ribosome;ko04626:Plant-pathogen interaction;	NA	NA	NA
BnaA08G0184200ZS	1	14.6664	14.6787	12.8331	7.82713	9.90671	7.84954	9.35573	8.52629	11.7005	13.6877	13.2335	13.7724	11.2464	12.1336	9.73672	9.94978	9.62719	8.60908	G-box-binding factor 1 OS=Arabidopsis thaliana GN=GBF1 PE=2 SV=2	bZIP transcription factor	BnaA08g15400D [Brassica napus]	K09060 GBF; plant G-box-binding factor	ko04626:Plant-pathogen interaction;	GO:0003677;GO:0003674;GO:0003676;GO:0005488;GO:0097159;GO:1901363;	NA	NA
BnaA08G0190800ZS	1	9.35505	7.18648	6.51963	4.633	3.99803	4.07625	2.86405	3.09803	4.43616	6.24008	5.62222	6.02909	4.00365	3.3212	3.39839	3.01001	3.65717	3.19566	Probable glycosyltransferase At5g03795 OS=Arabidopsis thaliana GN=At5g03795 PE=3 SV=2	Exostosin family	BnaA08g15970D [Brassica napus]	K18789 XGD1; xylogalacturonan beta-1,3-xylosyltransferase [EC:2.4.2.41]	ko04626:Plant-pathogen interaction;	NA	NA	NA
BnaA08G0193200ZS	1	4.70393	5.18388	4.79445	3.54361	2.8957	2.53885	2.65006	2.61299	3.06689	4.77328	4.85911	5.23674	3.28877	4.09596	3.72244	2.32177	2.42667	2.1772	Trafficking protein particle complex subunit 12 OS=Homo sapiens GN=TRAPPC12 PE=1 SV=3	TPR repeat	PREDICTED: trafficking protein particle complex subunit 12-like [Brassica rapa]	K17087 TM9SF3; transmembrane 9 superfamily member 3	ko04626:Plant-pathogen interaction;	GO:0005515;GO:0003674;GO:0005488;	NA	NA
[truncated: 6,870 more rows]

## Sheet: S9
Table S9. Lipid biosynthesis-related DEGs.
ZS ID	Darmor ID	At Name	Descripe
[truncated: 20 more rows]

## Sheet: S10
Table S10. Sterol-related genes among the differentially expressed genes.
[truncated: 109 more rows]

[truncated: 4 more sheets: S11, S12, S13, S14]
